# Supplementary material for: Pt size-dependent reverse oxygen spillover on Sn-doped Pt/TiO2 for CO oxidation
Source: Nat Commun. 2026 Mar 3;17:3380. doi: 10.1038/s41467-026-69327-x (PMC13066629; doi:10.1038/s41467-026-69327-x)
Supplement: Supplementary file 3 — Source Data [file 41467_2026_69327_MOESM3_ESM.xlsx]

## Sheet: Fig.1c
	Ptfoil	0.25Pt/STO	0.5Pt/STO	1Pt/STO			PtO2
11449	0.000994584	-0.000389297	0.00276	0.0019		11448.7	0.00542
11449.6	0.000891254	-0.000398401	0.00271	0.00186		11449.7	0.00468
11450.2	0.000770487	-0.00040702	0.00267	0.00183		11450.9	0.00366
11450.9	0.000669917	-0.00041818	0.00261	0.00178		11451.9	0.00283
11451.8	0.000598613	-0.000430308	0.00254	0.00174		11452.8	0.00275
11452.7	0.00056067	-0.00044411	0.00247	0.00168		11453.7	0.00321
11453.7	0.000524282	-0.000458177	0.00239	0.00162		11454.7	0.00441
11454.7	0.000504717	-0.000473492	0.00231	0.00156		11455.7	0.00166
11455.7	0.000465148	-0.000487573	0.00223	0.00151		11456.8	0.00197
11456.5	0.000404224	-0.000500406	0.00216	0.00145		11457.8	0.00232
11457.3	0.000346428	-0.000511992	0.0021	0.00141		11458.7	0.00222
11458.1	0.000303269	-0.00052318	0.00204	0.00136		11459.6	0.00205
11458.8	0.000269079	-0.00053387	0.00198	0.00132		11460.6	0.00188
11459.5	0.000213316	-0.000544486	0.00192	0.00128		11461.6	0.00148
11460.3	0.000153301	-0.000555484	0.00187	0.00123		11462.7	0.00137
11461.2	0.000114672	-0.000568053	0.0018	0.00118		11463.7	0.000851338
11462	6.57345e-05	-0.000580489	0.00173	0.00113		11464.6	0.000396858
11462.9	2.21814e-05	-0.000593558	0.00166	0.00108		11465.6	3.64236e-05
11463.8	-1.76677e-05	-0.000606641	0.00159	0.00103		11466.6	-0.000486891
11464.7	-6.62568e-05	-0.000620061	0.00152	0.000975159		11467.6	-0.000985997
11465.6	-0.000117605	-0.00063332	0.00145	0.000922037		11468.6	-0.000736596
11466.4	-0.000175191	-0.000645507	0.00138	0.00087321		11469.6	0.00080873
11467.2	-0.000215136	-0.000657269	0.00132	0.000826088		11470.5	0.000562341
11468	-0.000220465	-0.000668825	0.00125	0.000779791		11471.5	-0.000370188
11468.8	-0.000195758	-0.000680219	0.00119	0.00073414		11472.5	-7.13397e-06
11469.6	-0.00014715	-0.000692274	0.00113	0.000685842		11473.5	-9.79878e-05
11470.4	-0.000124216	-0.000703756	0.00107	0.000639838		11474.5	-0.00104
11471.2	-0.000129454	-0.000630559	0.00095008	0.0005169		11475.5	-0.00149
11472.1	-0.000196763	-0.000525551	0.000808464	0.000390638		11476.5	6.12706e-05
11473	-0.000308046	-0.000417224	0.000662371	0.000260385		11477.5	-0.001
11473.8	-0.000447668	-0.000312831	0.000521584	0.000134862		11478.5	-0.00184
11474.7	-0.000559536	-0.000163389	0.000386798	4.18228e-05		11479.5	-0.00227
11475.6	-0.000632166	0.000129829	0.000332434	8.78837e-07		11480.4	-0.00201
11476.4	-0.000669576	0.000409344	0.00028061	-3.81519e-05		11481.4	-0.00167
11477.2	-0.000647427	0.0006916	0.000228277	-7.75653e-05		11482.4	-0.000970127
11478	-0.000592867	0.000971116	0.000176453	-0.000116596		11483.4	-0.00128
11478.9	-0.000507034	0.00119	9.48615e-05	-0.000176122		11484.4	-0.00098319
11479.7	-0.000406337	0.00129	-6.14206e-05	-0.000249399		11485.3	-0.00199
11480.5	-0.000322223	0.0014	-0.000216205	-0.000321973		11486.4	-0.00149
11481.4	-0.00027472	0.0015	-0.000376231	-0.000397004		11487.3	-0.00129
11482.2	-0.00025958	0.00161	-0.000538689	-0.000473176		11488.3	-0.000637161
11483.1	-0.000297341	0.00154	-0.000661204	-0.000509773		11489.3	-0.00226
11483.9	-0.000375289	0.00139	-0.000754561	-0.000540025		11490.3	-0.000903333
11484.7	-0.000447007	0.00123	-0.000849074	-0.000570651		11491.3	-0.0045
11485.5	-0.000510891	0.00106	-0.000945897	-0.000602026		11492.3	-0.00223
11486.4	-0.000597679	0.000897884	-0.00104	-0.000633289		11493.3	-0.00229
11487.3	-0.000650086	0.0007645	-0.00108	-0.000667686		11494.2	-0.00218
11488.1	-0.000697846	0.000653287	-0.00108	-0.000700883		11495.2	-0.00364
11489	-0.000724956	0.000542204	-0.00108	-0.000734041		11496.2	-0.000110954
11489.9	-0.000711027	0.000433303	-0.00108	-0.000766548		11497.2	-0.00155
11490.7	-0.000650015	0.00031303	-0.00108	-0.00076995		11498.2	-0.00143
11491.5	-0.000602065	0.000151234	-0.0011	-0.000736378		11499.2	-0.00243
11492.3	-0.00054835	-1.83157e-05	-0.00113	-0.000701197		11500.1	-0.00191
11493.1	-0.00053293	-0.000184397	-0.00115	-0.000666736		11501.1	-0.00182
11494	-0.000532995	-0.000354354	-0.00117	-0.000631471		11502.1	-0.00258
11494.8	-0.000541177	-0.000531811	-0.0012	-0.000597904		11503.1	-0.00243
11495.7	-0.000513428	-0.000759898	-0.00123	-0.000564868		11504.1	-0.00198
11496.5	-0.00044326	-0.00098984	-0.00127	-0.000531562		11505	-0.00286
11497.4	-0.00035613	-0.00121	-0.00131	-0.000499715		11506	-0.00214
11498.2	-0.000259584	-0.00143	-0.00135	-0.000467407		11507	-0.00303
11499	-0.000158821	-0.00149	-0.00133	-0.000388689		11508	-0.002
11499.9	-6.48147e-05	-0.00141	-0.00125	-0.000297089		11509	-0.00158
11500.7	-9.81535e-08	-0.00134	-0.00117	-0.000207879		11510	-0.00251
11501.5	4.58906e-05	-0.00126	-0.00108	-0.000116061		11510.9	-0.00266
11502.4	7.45451e-05	-0.00118	-0.000997969	-1.9867e-05		11511.9	-0.00174
11503.2	6.18767e-05	-0.00112	-0.000903568	4.30227e-05		11512.9	-0.001
11504.1	6.76823e-05	-0.00107	-0.000804163	0.000105144		11513.9	-0.00101
11504.9	0.000149563	-0.00102	-0.000696146	0.000172646		11514.9	-0.000568471
11505.8	0.000273898	-0.000967223	-0.000593542	0.000236766		11515.9	0.000550787
11506.6	0.000437102	-0.000907964	-0.00049266	0.000292627		11516.8	0.000573885
11507.3	0.000601945	-0.000707577	-0.000186491	0.000327782		11517.8	-1.04378e-05
11508.2	0.000792049	-0.000485014	0.000161945	0.000366827		11518.8	0.000846694
11509	0.000988557	-0.000266411	0.000504181	0.000405178		11519.8	0.00199
11509.9	0.00122	-4.22633e-05	0.000855097	0.000444501		11520.8	0.00224
11510.7	0.00142	0.000182261	0.00119	0.000493107		11521.8	0.00336
11511.6	0.00163	0.000486934	0.00152	0.00056637		11522.8	0.00394
11512.5	0.00181	0.000799598	0.00185	0.000641553		11523.8	0.00353
11513.3	0.00193	0.0011	0.00217	0.000714064		11524.8	0.00361
11514.2	0.00202	0.0014	0.00249	0.000785155		11525.8	0.00322
11515	0.00214	0.0016	0.00279	0.000904466		11526.8	0.00293
11515.8	0.00229	0.00172	0.00308	0.00103		11527.7	0.00271
11516.7	0.0025	0.00184	0.00338	0.00117		11528.7	0.00209
11517.4	0.00272	0.00195	0.00365	0.00129		11529.7	0.00203
11518.3	0.00296	0.00207	0.00396	0.00143		11530.7	0.00237
11519.1	0.00321	0.00234	0.00433	0.00171		11531.7	0.00182
11520	0.00347	0.00268	0.00474	0.00202		11532.7	0.0023
11520.8	0.00375	0.00302	0.00515	0.00231		11533.7	0.00436
11521.7	0.00408	0.00336	0.00556	0.00261		11534.7	0.0066
11522.5	0.00445	0.00371	0.00598	0.00295		11535.6	0.00621
11523.4	0.00485	0.00424	0.00636	0.00348		11536.6	0.00809
11524.2	0.00523	0.00476	0.0067	0.00398		11537.6	0.01192
11525	0.00561	0.00531	0.00708	0.00451		11538.6	0.01398
11525.9	0.00599	0.00584	0.00743	0.00502		11539.6	0.0175
11526.7	0.00642	0.0064	0.00782	0.00556		11540.6	0.01989
11527.6	0.0069	0.0071	0.0084	0.00612		11541.6	0.02196
11528.4	0.00746	0.00779	0.00898	0.00668		11542.6	0.02578
11529.3	0.00809	0.00849	0.00958	0.00726		11543.6	0.02682
11530.1	0.00873	0.00916	0.01015	0.00781		11544.6	0.03019
11530.9	0.00938	0.00993	0.01083	0.00857		11545.5	0.03502
11531.7	0.01003	0.01081	0.0117	0.00943		11546.5	0.03642
11532.6	0.01069	0.01171	0.01258	0.01031		11547.5	0.04128
11533.4	0.01142	0.01261	0.01347	0.01119		11548.5	0.04729
11534.3	0.01226	0.01349	0.01434	0.01205		11549.5	0.05464
11535.1	0.01322	0.0147	0.01552	0.01326		11550.4	0.05842
11536	0.01431	0.01608	0.01692	0.01451		11551.4	0.06707
11536.8	0.0155	0.01742	0.01827	0.01572		11552.4	0.07735
11537.6	0.01678	0.01883	0.0197	0.017		11553.4	0.08946
11538.4	0.01813	0.02016	0.02105	0.01821		11554.4	0.10436
11539.3	0.01959	0.02171	0.02257	0.0197		11555.4	0.12395
11540.2	0.02114	0.02322	0.02404	0.02113		11556.4	0.14291
11541	0.02285	0.02477	0.02556	0.02259		11557.3	0.17048
11541.9	0.0247	0.02629	0.02704	0.02402		11558.3	0.20552
11542.7	0.02673	0.02776	0.02851	0.02544		11559.3	0.24966
11543.5	0.02896	0.02905	0.02999	0.02681		11560.3	0.31732
11544.3	0.03151	0.03035	0.03147	0.02818		11561.2	0.3896
11545.1	0.03447	0.03175	0.03308	0.02967		11562.2	0.49994
11546.1	0.03791	0.03324	0.03479	0.03126		11563.2	0.63892
11546.9	0.04181	0.03593	0.03784	0.03597		11564.2	0.7986
11547.8	0.04627	0.04093	0.04391	0.04193		11565.2	1.01331
11548.7	0.05137	0.04658	0.04964	0.0472		11566.2	1.24612
11549.6	0.0573	0.05194	0.05474	0.05251		11567.1	1.44144
11550.4	0.06425	0.05938	0.06147	0.05956		11568.1	1.59355
11551.2	0.07232	0.0664	0.06837	0.0664		11569.1	1.66651
11552	0.08164	0.07469	0.07683	0.07551		11570.1	1.61986
11552.8	0.09272	0.08408	0.08713	0.08578		11571.1	1.47897
11553.6	0.10645	0.09377	0.09806	0.09775		11572.1	1.31397
11554.4	0.12399	0.1074	0.11297	0.11315		11573.1	1.15816
11555.3	0.14658	0.12363	0.13057	0.13176		11574	1.02209
11556.2	0.17538	0.14659	0.15433	0.15803		11575	0.91973
11557.1	0.21182	0.17725	0.18537	0.19317		11576	0.84791
11557.9	0.25746	0.21517	0.22449	0.23557		11577	0.79674
11558.8	0.31381	0.26205	0.27383	0.28847		11578	0.76908
11559.6	0.38173	0.31658	0.33346	0.35151		11579	0.7562
11560.5	0.46117	0.3945	0.41636	0.43283		11580	0.75059
11561.3	0.55109	0.4773	0.50021	0.51428		11581	0.75174
11562.1	0.64939	0.58447	0.6021	0.62124		11582	0.75635
11562.9	0.75211	0.71029	0.72129	0.73236		11582.9	0.76585
11563.7	0.85278	0.83397	0.8346	0.84279		11583.9	0.77375
11564.6	0.94331	0.99585	0.9803	0.96905		11584.9	0.78326
11565.4	1.0148	1.12918	1.09735	1.07047		11585.9	0.79784
11566.3	1.06198	1.25833	1.20854	1.15976		11586.9	0.80978
11567.2	1.08426	1.34084	1.28009	1.20464		11587.9	0.82558
11568	1.08562	1.39194	1.32168	1.22577		11588.9	0.84295
11568.8	1.07277	1.41121	1.33424	1.22375		11589.9	0.86357
11569.7	1.05309	1.39513	1.31934	1.20301		11590.9	0.87595
11570.5	1.03172	1.34631	1.27782	1.16836		11591.9	0.88821
11571.4	1.01198	1.27599	1.22073	1.12495		11592.9	0.89825
11572.2	0.99558	1.20209	1.16162	1.08321		11593.9	0.90698
11573.1	0.98317	1.12621	1.10266	1.04477		11594.9	0.91232
11573.9	0.97487	1.05897	1.05173	1.01219		11595.8	0.91865
11574.8	0.97045	0.99832	1.00627	0.98375		11596.8	0.92436
11575.7	0.96935	0.95004	0.97064	0.96214		11597.8	0.93397
11576.5	0.97056	0.91499	0.94693	0.94604		11598.8	0.94334
11577.3	0.97283	0.89163	0.93039	0.93463		11599.8	0.9506
11578.2	0.97491	0.87611	0.91953	0.927		11600.8	0.95924
11579	0.97589	0.86606	0.91337	0.92167		11601.7	0.972
11579.9	0.97514	0.85954	0.91046	0.91751		11602.7	0.98394
11580.7	0.97257	0.85699	0.91012	0.91473		11603.7	0.99732
11581.5	0.96857	0.85836	0.91049	0.91272		11604.7	1.0106
11582.3	0.96381	0.85956	0.91147	0.91113		11605.7	1.02212
11583.2	0.95923	0.86303	0.91324	0.91034		11606.6	1.04088
11584	0.95575	0.86738	0.9154	0.91069		11607.6	1.05411
11584.9	0.9541	0.87191	0.9179	0.9121		11608.6	1.07267
11585.8	0.95471	0.87652	0.92079	0.91482		11609.6	1.09039
11586.7	0.95784	0.88259	0.92489	0.91951		11610.6	1.11082
11587.5	0.96337	0.88942	0.92873	0.92479		11611.6	1.12827
11588.3	0.97109	0.89486	0.93308	0.93133		11612.5	1.14246
11589.1	0.98047	0.90017	0.93811	0.93854		11613.5	1.15424
11590	0.99086	0.90564	0.94432	0.94673		11614.5	1.16006
11590.8	1.00109	0.91023	0.95001	0.95415		11615.5	1.15903
11591.6	1.01019	0.91574	0.95652	0.96147		11616.5	1.15681
11592.5	1.01719	0.9221	0.96292	0.96767		11617.4	1.14911
11593.3	1.02147	0.92923	0.96991	0.97307		11618.4	1.13701
11594.2	1.02281	0.93743	0.97701	0.97655		11619.4	1.12244
11595.1	1.02129	0.94501	0.98349	0.97821		11620.4	1.10495
11596	1.01732	0.95162	0.98913	0.97898		11621.3	1.08637
11596.8	1.01158	0.95711	0.99355	0.97914		11622.3	1.06882
11597.7	1.00486	0.96127	0.99635	0.97895		11623.3	1.05174
11598.5	0.99789	0.96687	0.99882	0.97874		11624.4	1.03512
11599.3	0.99135	0.97247	1.00129	0.97925		11625.3	1.02004
11600.1	0.98554	0.9785	1.00411	0.97993		11626.3	1.0058
11601	0.98044	0.98475	1.0077	0.98068		11627.3	0.99241
11601.8	0.97586	0.99076	1.01165	0.98137		11628.3	0.97692
11602.7	0.97176	0.99824	1.01635	0.98226		11629.2	0.96977
11603.5	0.968	1.00434	1.02024	0.98337		11630.2	0.96235
11604.4	0.9648	1.01174	1.02404	0.98461		11631.2	0.95376
11605.2	0.96234	1.01774	1.02698	0.9865		11632.2	0.9499
11606.1	0.96086	1.02347	1.02977	0.98913		11633.2	0.94648
11606.9	0.96053	1.0287	1.03248	0.99242		11634.2	0.94282
11607.7	0.96146	1.03354	1.03532	0.99622		11635.2	0.94136
11608.5	0.96367	1.03841	1.03913	1.0001		11636.2	0.94347
11609.4	0.96716	1.0441	1.04417	1.0049		11637.1	0.94376
11610.2	0.97179	1.04943	1.04828	1.00918		11638.1	0.94346
11611.1	0.97747	1.05464	1.05283	1.01476		11639.1	0.94706
11612	0.98385	1.05867	1.05709	1.01992		11640.1	0.94573
11612.8	0.9907	1.06268	1.06127	1.02547		11641.1	0.94923
11613.6	0.99772	1.06681	1.06516	1.03042		11642.1	0.95117
11614.5	1.00467	1.07037	1.06772	1.03473		11643.1	0.9544
11615.4	1.01124	1.07338	1.07037	1.03939		11644.1	0.95541
11616.2	1.01721	1.07447	1.07143	1.04181		11645	0.95976
11617.1	1.02218	1.07376	1.07122	1.04254		11646	0.96073
11617.9	1.02601	1.07198	1.07033	1.04285		11647	0.9624
11618.8	1.02859	1.06986	1.0692	1.04253		11648	0.96496
11619.6	1.02997	1.06669	1.067	1.0416		11649	0.96638
11620.4	1.03022	1.06362	1.06486	1.04057		11650	0.96458
11621.3	1.02959	1.05942	1.06195	1.03807		11650.9	0.96484
11622.2	1.02819	1.05504	1.05883	1.03557		11651.9	0.96887
11623	1.02616	1.05057	1.05542	1.03237		11652.9	0.96914
11623.8	1.02375	1.04551	1.05112	1.02873		11653.9	0.96658
11624.6	1.02114	1.04026	1.04669	1.02498		11654.8	0.97018
11625.4	1.01845	1.03451	1.0421	1.02121		11655.8	0.96814
11626.3	1.01579	1.02872	1.03749	1.01742		11656.8	0.97041
11627.1	1.01324	1.02314	1.03289	1.01354		11657.8	0.97072
11628	1.01083	1.01712	1.02781	1.00932		11658.8	0.97003
11628.8	1.00857	1.01122	1.02307	1.0053		11659.8	0.97069
11629.7	1.00639	1.00523	1.01896	1.00142		11660.7	0.97347
11630.5	1.00427	0.99913	1.01478	0.99757		11661.7	0.97536
11631.4	1.00205	0.99437	1.01105	0.99427		11662.7	0.97826
11632.2	0.99973	0.98939	1.00718	0.99079		11663.6	0.97887
11633	0.99725	0.98472	1.00375	0.98757		11664.7	0.97978
11633.9	0.99468	0.97986	1.00046	0.98421		11665.6	0.98304
11634.8	0.99201	0.97522	0.99711	0.98087		11666.6	0.98588
11635.6	0.98922	0.97149	0.99376	0.97757		11667.6	0.98973
11636.5	0.98617	0.96797	0.9906	0.97452		11668.6	0.99355
11637.3	0.9829	0.9658	0.9877	0.97181		11669.6	0.99607
11638.2	0.97948	0.96384	0.98491	0.96915		11670.6	0.99931
11639.1	0.97606	0.96215	0.98227	0.96694		11671.6	1.00323
11639.9	0.97267	0.96086	0.98013	0.96507		11672.6	1.00694
11640.7	0.96947	0.95954	0.97789	0.96322		11673.5	1.00955
11641.6	0.96645	0.95861	0.97639	0.96165		11674.5	1.01391
11642.4	0.96371	0.95762	0.97477	0.96005		11675.5	1.01838
11643.3	0.96129	0.95743	0.97388	0.95913		11676.5	1.02164
11644.1	0.95928	0.95734	0.97315	0.95821		11677.5	1.02744
11645	0.95772	0.9574	0.97272	0.95782		11678.5	1.0313
11645.8	0.95666	0.95762	0.97272	0.95762		11679.4	1.03236
11646.7	0.95604	0.9578	0.97275	0.95753		11680.4	1.03647
11647.5	0.95585	0.95779	0.97318	0.95765		11681.4	1.03661
11648.4	0.95611	0.95778	0.9736	0.95778		11682.4	1.04001
11649.2	0.95684	0.95886	0.9744	0.95857		11683.4	1.04086
11650.1	0.9581	0.96026	0.97538	0.95939		11684.4	1.04171
11650.9	0.95987	0.96138	0.97631	0.96062		11685.4	1.04377
11651.8	0.96213	0.96216	0.97722	0.96218		11686.3	1.04287
11652.6	0.96478	0.96296	0.97811	0.96377		11687.3	1.04334
11653.5	0.96781	0.96417	0.979	0.96554		11688.3	1.04161
11654.3	0.97111	0.96531	0.97983	0.96719		11689.3	1.03996
11655.1	0.97462	0.96664	0.98089	0.96916		11690.3	1.03765
11656	0.97828	0.96811	0.98214	0.97122		11691.3	1.03483
11656.8	0.98189	0.96979	0.98341	0.97322		11692.3	1.03345
11657.6	0.98531	0.97203	0.98478	0.97515		11693.3	1.03277
11658.5	0.98849	0.97442	0.98624	0.97718		11694.2	1.02887
11659.4	0.99135	0.97679	0.98784	0.97898		11695.3	1.02866
11660.3	0.99392	0.97932	0.98959	0.98091		11696.3	1.02424
11661.1	0.99612	0.98124	0.99159	0.98245		11697.2	1.02252
11662	0.998	0.98308	0.99395	0.98406		11698.2	1.01935
11662.8	0.99939	0.98462	0.99607	0.98551		11699.2	1.01478
11663.7	1.00035	0.98586	0.99809	0.987		11700.2	1.01363
11664.5	1.00087	0.98707	1.00007	0.98839		11701.2	1.01273
11665.3	1.0011	0.98805	1.00141	0.98947		11702.2	1.00963
11666.2	1.00109	0.989	1.00263	0.99052		11703.1	1.00913
11667	1.00096	0.99053	1.00393	0.99156		11704.1	1.00512
11667.9	1.00063	0.99249	1.00522	0.99257		11705.1	1.00561
11668.8	1.00013	0.99454	1.00636	0.99351		11706.1	1.00093
11669.7	0.99944	0.99661	1.00667	0.99435		11707	1.0001
11670.6	0.99867	0.99864	1.00699	0.99512		11708	0.99842
11671.5	0.99794	1.00119	1.00787	0.99561		11709	0.99723
11672.3	0.9973	1.00347	1.0087	0.99605		11710	0.99424
11673.1	0.99682	1.00564	1.00972	0.99663		11711	0.99395
11673.9	0.99644	1.00762	1.01077	0.99719		11712	0.99366
11674.8	0.99616	1.0096	1.01192	0.99774		11712.9	0.99198
11675.6	0.99594	1.01089	1.01342	0.99821		11713.9	0.99062
11676.4	0.99576	1.01218	1.01492	0.9987		11714.9	0.98973
11677.3	0.99574	1.01271	1.0161	0.99937		11715.9	0.98862
11678.2	0.99594	1.01313	1.01725	1.00008		11716.9	0.98765
11679.1	0.99638	1.01372	1.01841	1.00073		11717.9	0.98821
11679.9	0.99705	1.01448	1.01962	1.00139		11718.9	0.98693
11680.8	0.99792	1.01525	1.02049	1.0021		11719.8	0.98384
11681.6	0.99895	1.01621	1.02026	1.00294		11720.8	0.98182
11682.5	1.00009	1.01716	1.02004	1.00376		11721.8	0.9807
11683.3	1.00127	1.01719	1.01989	1.00432		11722.8	0.97958
11684.1	1.00246	1.01708	1.01977	1.0049		11723.8	0.97813
11685	1.00351	1.01711	1.01957	1.00532		11724.8	0.97726
11685.9	1.00441	1.01729	1.01927	1.0057		11725.7	0.97669
11686.7	1.00503	1.01745	1.01896	1.00587		11726.7	0.97701
11687.6	1.00542	1.01751	1.01839	1.00569		11727.7	0.97293
11688.4	1.00553	1.01758	1.01783	1.0055		11728.7	0.97545
11689.3	1.00537	1.01799	1.01789	1.00514		11729.7	0.97634
11690.1	1.00489	1.01845	1.0181	1.00478		11730.7	0.97443
11691	1.00412	1.01834	1.01813	1.00422		11731.7	0.97662
11691.8	1.00297	1.01769	1.0179	1.00362		11732.6	0.97546
11692.7	1.00153	1.01706	1.0176	1.00284		11733.6	0.97509
11693.5	0.99977	1.0168	1.01692	1.00194		11734.6	0.97585
11694.4	0.99783	1.01654	1.0162	1.00098		11735.7	0.98085
11695.2	0.99561	1.01589	1.01539	0.99993		11736.6	0.97679
11696.1	0.99316	1.01517	1.01452	0.99888		11737.6	0.97726
11696.9	0.99049	1.01429	1.01346	0.9975		11738.6	0.98469
11697.8	0.98767	1.01326	1.01211	0.99601		11739.6	0.97975
11698.7	0.98486	1.01215	1.01069	0.99449		11740.6	0.98104
11699.5	0.98214	1.01082	1.00903	0.99305		11741.5	0.9836
11700.4	0.97953	1.00951	1.00741	0.99164		11742.5	0.98345
11701.2	0.97706	1.00893	1.00606	0.99019		11743.5	0.98264
11702	0.97467	1.0086	1.00483	0.98875		11744.5	0.98785
11702.9	0.97245	1.00804	1.00361	0.98759		11745.5	0.98789
11703.7	0.97052	1.00692	1.00218	0.98653		11746.5	0.98871
11704.5	0.96885	1.00592	1.00091	0.98562		11747.5	0.99063
11705.4	0.96763	1.00408	0.99957	0.9848		11748.4	0.99464
11706.2	0.96683	1.00222	0.99825	0.98398		11749.4	0.99313
11707.1	0.96641	1.00052	0.99709	0.9836		11750.4	0.99633
11708	0.96632	0.99909	0.99618	0.98332		11751.4	0.99632
11708.9	0.96658	0.99778	0.99526	0.9832		11752.4	0.99761
11709.7	0.96705	0.99676	0.99437	0.9832		11753.4	1.00237
11710.6	0.9678	0.9957	0.99345	0.98328		11754.4	1.00321
11711.4	0.96878	0.99533	0.99318	0.98359		11755.4	1.00413
11712.2	0.97	0.99494	0.99294	0.98391		11756.4	1.00586
11713	0.97146	0.99475	0.9928	0.98446		11757.4	1.00788
11713.9	0.97321	0.99469	0.99273	0.98514		11758.4	1.01142
11714.7	0.97513	0.99462	0.99279	0.98588		11759.3	1.01194
11715.6	0.97715	0.99457	0.99357	0.98676		11760.3	1.01304
11716.5	0.97918	0.99451	0.99434	0.98762		11761.3	1.01666
11717.3	0.98116	0.99381	0.99497	0.98855		11762.3	1.01816
11718.2	0.98312	0.99296	0.99556	0.98949		11763.2	1.01846
11719	0.98504	0.99259	0.99604	0.99014		11764.2	1.01986
11719.9	0.98697	0.99252	0.99645	0.99075		11765.2	1.02159
11720.7	0.98883	0.99242	0.99684	0.9913		11766.2	1.02259
11721.6	0.99062	0.99216	0.99693	0.99179		11767.2	1.02438
11722.4	0.99229	0.99192	0.99702	0.99224		11768.1	1.02665
11723.3	0.99385	0.99278	0.99686	0.99253		11769.1	1.02704
11724.1	0.9953	0.99386	0.99663	0.99281		11770.1	1.02668
11725	0.99669	0.99453	0.99627	0.99312		11771.1	1.02631
11725.8	0.99789	0.99463	0.9958	0.99341		11772.1	1.02826
11726.7	0.99897	0.99474	0.99535	0.99367		11773	1.02782
11727.5	0.99997	0.99495	0.99535	0.99384		11774	1.02797
11728.4	1.00091	0.99516	0.99534	0.99402		11775	1.02916
11729.3	1.00189	0.99527	0.9954	0.99444		11776	1.02444
11730.1	1.00289	0.99534	0.9955	0.99485		11777	1.0285
11731	1.00379	0.99531	0.99571	0.99528		11778	1.0255
11731.8	1.00459	0.99518	0.99609	0.99573		11779	1.02254
11732.7	1.00521	0.99501	0.99648	0.9961		11780	1.02292
11733.5	1.00561	0.99462	0.99726	0.99636		11781	1.02523
11734.4	1.00584	0.99422	0.99805	0.99663		11781.9	1.02289
11735.2	1.00593	0.99452	0.99871	0.99693		11782.9	1.02171
11736.1	1.00593	0.99504	0.99936	0.99726		11783.9	1.01936
11736.9	1.00578	0.99519	0.99995	0.9976		11784.9	1.01877
11737.8	1.00567	0.99497	1.0006	0.99798		11785.9	1.01646
11738.7	1.00557	0.99489	1.0012	0.99832		11786.8	1.01409
11739.5	1.00555	0.99555	1.0015	0.99859		11787.8	1.01335
11740.4	1.0056	0.99619	1.0018	0.99886		11788.7	1.01159
11741.2	1.0057	0.99677	1.00175	0.9991		11789.8	1.01085
11742.1	1.00575	0.99731	1.00152	0.99933		11790.8	1.01049
11743	1.00586	0.99776	1.00139	0.9995		11791.8	1.00972
11743.8	1.00606	0.99803	1.00144	0.99962		11792.7	1.00863
11744.7	1.0065	0.99832	1.0015	0.99979		11793.7	1.00746
11745.5	1.00715	0.99871	1.00173	1.00003		11794.7	1.00562
11746.3	1.00805	0.99911	1.00197	1.00029		11795.7	1.0046
11747.2	1.00906	0.99938	1.0023	1.00064		11796.7	1.0045
11748	1.01014	0.9996	1.00268	1.00101		11797.7	1.00372
11748.9	1.01129	0.99982	1.00306	1.00141		11798.6	1.00452
11749.8	1.0125	1.00002	1.00338	1.00181		11799.6	1.00272
11750.7	1.01373	1.00032	1.00372	1.00225		11800.6	1.00249
11751.5	1.01485	1.00114	1.00404	1.00269		11801.6	1.00249
11752.3	1.01578	1.00196	1.00437	1.00313		11802.6	1.00158
11753.2	1.01639	1.00204	1.0044	1.00355		11803.6	1.0018
11754	1.01667	1.00187	1.00426	1.004		11804.6	1.00261
11754.9	1.01662	1.00191	1.0042	1.00426		11805.6	0.9985
11755.8	1.01628	1.00235	1.00433	1.00442		11806.5	1.00046
11756.6	1.01558	1.00275	1.00445	1.00449		11807.5	0.99796
11757.4	1.01463	1.00323	1.00483	1.00437		11808.6	0.99582
11758.3	1.01331	1.00371	1.00523	1.00425		11809.6	0.99608
11759.2	1.01169	1.00416	1.00566	1.004		11810.5	1.00132
11760.1	1.00982	1.00462	1.00613	1.00373		11811.4	0.99731
11760.9	1.00776	1.00528	1.00667	1.00315		11812.4	1.00201
11761.8	1.00559	1.00625	1.0074	1.00241		11813.4	0.99988
11762.6	1.00332	1.00718	1.00809	1.0017		11814.4	0.99824
11763.4	1.00098	1.00907	1.0082	1.00093		11815.4	1.00063
11764.2	0.99863	1.0109	1.00829	1.00018		11816.4	1.00045
11765.1	0.99633	1.01178	1.00825	0.99929		11817.3	1.00263
11766	0.99416	1.01207	1.00811	0.99839		11818.3	0.99958
11766.9	0.99217	1.01244	1.00793	0.99772		11819.3	0.99999
11767.7	0.99028	1.0129	1.00772	0.99731		11820.3	1.00198
11768.6	0.98853	1.01339	1.00748	0.99687		11821.2	1.00108
11769.5	0.98693	1.01385	1.00727	0.99648		11822.3	1.00282
11770.3	0.98557	1.01365	1.00718	0.99617		11823.2	1.00205
11771.2	0.98448	1.01338	1.00713	0.99588		11824.2	1.00259
11772	0.9837	1.01312	1.00707	0.99559		11825.1	1.00401
11772.9	0.98315	1.01277	1.00694	0.9954		11826.1	1.00452
11773.7	0.98265	1.01225	1.00652	0.99531		11827.1	1.0042
11774.5	0.98221	1.01172	1.0061	0.99522		11828.1	1.00324
11775.4	0.98185	1.01117	1.00566	0.99513		11829.1	1.00369
11776.3	0.98156	1.01028	1.00518	0.99495		11830	1.00374
11777.1	0.98136	1.00934	1.0047	0.99477		11831	1.00506
11778	0.9813	1.00835	1.0042	0.99459		11832.1	1.00456
11778.8	0.98122	1.00768	1.00372	0.99451		11833	1.00316
11779.7	0.98113	1.00778	1.00311	0.99452		11834	1.00448
11780.6	0.98094	1.00787	1.00255	0.99453		11835	1.00367
11781.4	0.98075	1.00796	1.00197	0.99453		11836	1.0027
11782.2	0.98053	1.00783	1.00143	0.99445		11836.9	1.00256
11783.1	0.98041	1.00765	1.00089	0.99437		11837.9	1.00133
11783.9	0.98045	1.00747	1.00033	0.99428		11838.9	1.0001
11784.8	0.98066	1.00742	0.99979	0.99426		11839.9	0.99932
11785.6	0.98097	1.00785	0.99944	0.99434		11840.9	0.99972
11786.5	0.98144	1.00833	0.99907	0.99442		11841.9	0.99915
11787.4	0.98188	1.00878	0.99871	0.99451		11842.9	0.99816
11788.2	0.98231	1.00892	0.99885	0.99472		11843.8	0.99742
11789.1	0.98272	1.00897	0.99919	0.99494		11844.8	0.9969
11789.9	0.98314	1.00902	0.99952	0.99515		11845.8	0.9964
11790.8	0.98366	1.00898	0.99988	0.99548		11846.8	0.99365
11791.6	0.98424	1.00857	1.00038	0.99594		11847.8	0.99201
11792.4	0.98491	1.00813	1.0009	0.99642		11848.8	0.99322
11793.2	0.98565	1.00769	1.00143	0.9969		11849.7	0.98999
11794.1	0.98647	1.00713	1.00166	0.99738		11850.7	0.99535
11794.9	0.98731	1.00649	1.00166	0.99786		11851.7	0.99078
11795.8	0.98822	1.00584	1.00166	0.99835		11852.7	0.98958
11796.7	0.98921	1.00524	1.00166	0.99887		11853.7	0.99569
11797.6	0.99037	1.00578	1.00151	0.99951		11854.7	0.9937
11798.4	0.99174	1.00627	1.00137	1.00008		11855.7	0.98661
11799.2	0.99338	1.0068	1.00122	1.0007		11856.6	0.99319
11800	0.99515	1.00692	1.00114	1.00114		11857.7	0.99143
11800.9	0.99702	1.00676	1.00112	1.00156		11858.7	0.99125
11801.8	0.99889	1.00661	1.00111	1.00197		11859.7	0.9969
11802.6	1.00073	1.00645	1.00109	1.00246		11860.6	0.99763
11803.4	1.00256	1.00632	1.00114	1.0031		11861.6	0.99354
11804.3	1.00445	1.00618	1.00121	1.00381		11862.6	0.99592
11805.2	1.00638	1.00604	1.00127	1.0045		11863.6	0.99203
11806.1	1.00827	1.0058	1.00145	1.00511		11864.6	0.99436
11806.9	1.01014	1.0055	1.00175	1.00569		11865.6	0.99815
11807.7	1.01193	1.0052	1.00204	1.00626		11866.6	0.99816
11808.6	1.01363	1.0049	1.00234	1.00684		11867.5	0.99774
11809.4	1.01518	1.00465	1.00304	1.00732		11868.5	0.99825
11810.3	1.01669	1.00437	1.00384	1.00785		11869.5	0.9981
11811.1	1.01803	1.00409	1.00463	1.00838		11870.5	0.99958
11812	1.01926	1.00362	1.0052	1.00886		11871.5	0.99852
11812.9	1.02033	1.00301	1.00548	1.0093		11872.5	0.99987
11813.7	1.0212	1.00239	1.00576	1.00975		11873.4	1.00142
11814.6	1.02182	1.00179	1.00603	1.01015		11874.4	1.0013
11815.4	1.02225	1.00176	1.00598	1.01035		11875.4	1.0025
11816.3	1.02243	1.00177	1.00588	1.01053		11876.5	1.00279
11817.1	1.02247	1.00179	1.00578	1.01073		11877.4	1.0023
11817.9	1.02237	1.00167	1.00554	1.01052		11878.4	1.00348
11818.8	1.02215	1.00133	1.00495	1.01008		11879.3	1.00438
11819.7	1.02179	1.00099	1.00436	1.00964		11880.3	1.00324
11820.5	1.02123	1.00066	1.0038	1.00921		11881.3	1.00681
11821.4	1.02046	0.9997	1.0033	1.00875		11882.3	1.00748
11822.3	1.01949	0.99875	1.00283	1.0083		11883.3	1.0078
11823.1	1.0184	0.99779	1.00235	1.00784		11884.2	1.00514
11823.9	1.01722	0.99675	1.00181	1.00723		11885.2	1.00526
11824.8	1.01604	0.99551	1.00113	1.00652		11886.2	1.00675
11825.6	1.01486	0.99427	1.00045	1.00581		11887.2	1.00911
11826.5	1.01362	0.99295	0.99972	1.00503		11888.2	1.00843
11827.4	1.01222	0.99209	0.99933	1.00425		11889.2	1.01388
11828.3	1.01061	0.99121	0.99897	1.00343		11890.1	1.00851
11829.1	1.00875	0.9904	0.99864	1.00268		11891.2	1.01022
11829.9	1.00677	0.98992	0.9983	1.00194		11892.2	1.01141
11830.8	1.00473	0.98993	0.99801	1.00125		11893.2	1.01084
11831.7	1.00271	0.98995	0.99772	1.00056		11894.1	1.01259
11832.5	1.00078	0.98997	0.99742	0.99988		11895.1	1.01101
11833.4	0.99896	0.99039	0.99738	0.99931		11896.1	1.01445
11834.3	0.99723	0.99084	0.99736	0.99873		11897.1	1.01874
11835.1	0.99561	0.99127	0.99734	0.99817		11898.1	1.01561
11835.9	0.99407	0.99214	0.9973	0.99766		11899	1.01463
11836.8	0.99266	0.99354	0.99723	0.99717		11900	1.01475
11837.7	0.99138	0.99504	0.99715	0.99664		11901	1.01606
11838.5	0.99014	0.99644	0.99708	0.99618		11902	1.01765
11839.4	0.98899	0.99735	0.99719	0.99582		11903	1.01579
11840.2	0.98795	0.99817	0.99732	0.99548		11904	1.0137
11841.1	0.98709	0.99908	0.99746	0.9951		11904.9	1.01384
11842	0.98644	0.99983	0.99752	0.99483		11905.9	1.01298
11842.8	0.98609	1.00045	0.99746	0.99458		11906.9	1.0113
11843.7	0.98601	1.00104	0.99741	0.99435		11907.9	1.01126
11844.5	0.98613	1.00165	0.99735	0.99414		11908.9	1.01385
11845.4	0.98644	1.00136	0.99704	0.99407		11909.9	1.01298
11846.3	0.98679	1.00102	0.99671	0.99401		11910.9	1.01133
11847.1	0.98712	1.00069	0.99638	0.99394		11911.9	1.011
11848	0.98744	1.00022	0.99623	0.99406		11912.9	1.00948
11848.8	0.98786	0.99962	0.99644	0.99428		11913.9	1.00895
11849.7	0.98831	0.99904	0.99664	0.99448		11914.9	1.00758
11850.5	0.98891	0.99843	0.99685	0.99468		11915.9	1.00591
11851.4	0.98959	0.99777	0.99694	0.99476		11916.9	1.0074
11852.2	0.99032	0.99704	0.99702	0.99484		11917.8	1.00757
11853.1	0.99094	0.99634	0.9971	0.99492		11918.8	1.00404
11854	0.99147	0.9959	0.99712	0.99504		11919.8	1.00263
11854.8	0.99186	0.99575	0.99706	0.99517		11920.8	1.00381
11855.7	0.9921	0.99559	0.99699	0.9953		11921.7	1.00309
11856.6	0.99228	0.99543	0.99693	0.99539		11922.7	1.001
11857.4	0.99243	0.99586	0.99689	0.99529		11923.7	1.00048
11858.3	0.99253	0.99629	0.99685	0.9952		11924.7	0.99653
11859.1	0.99257	0.99673	0.99682	0.9951		11925.7	0.996
11860	0.99251	0.99732	0.99684	0.99514		11926.7	0.99727
11860.8	0.99225	0.998	0.99694	0.99524		11927.6	0.99975
11861.7	0.99188	0.99874	0.99704	0.99535		11928.6	0.99469
11862.5	0.99143	0.99943	0.99714	0.99542		11929.6	0.99956
11863.4	0.99107	0.99995	0.9967	0.99531		11930.6	0.99613
11864.3	0.99076	1.00043	0.99621	0.99521		11931.6	0.99544
11865.2	0.99049	1.00091	0.99571	0.99512		11932.6	0.99271
11866	0.99025	1.00107	0.99541	0.99527		11933.5	0.99219
11866.9	0.99003	1.00101	0.99529	0.99549		11934.5	0.99376
11867.7	0.98984	1.00095	0.99516	0.99571		11935.5	0.99351
11868.6	0.98975	1.0009	0.99504	0.99592		11936.5	0.98857
11869.4	0.98987	1.00068	0.99504	0.99615		11937.5	0.99361
11870.3	0.99015	1.00045	0.99507	0.99638		11938.5	0.99328
11871.1	0.99061	1.00021	0.9951	0.99662		11939.5	0.98848
11872	0.99121	0.99967	0.99523	0.99686		11940.5	0.9891
11872.9	0.99192	0.99873	0.99553	0.99713		11941.5	0.99125
11873.7	0.99265	0.99784	0.99582	0.99738		11942.5	0.99121
11874.6	0.99348	0.99694	0.99612	0.99762		11943.4	0.98952
11875.4	0.99431	0.99645	0.99665	0.99779		11944.4	0.98896
11876.3	0.99517	0.99596	0.99717	0.99795		11945.4	0.98983
11877	0.99612	0.9955	0.99767	0.9981		11946.4	0.98792
11877.9	0.99719	0.99506	0.99827	0.99844		11947.4	0.98861
11878.7	0.99837	0.99473	0.99905	0.9989		11948.4	0.9925
11879.6	0.99961	0.99439	0.99987	0.99939		11949.3	0.98992
11880.5	1.00085	0.99405	1.00069	0.99985		11950.3	0.98945
11881.4	1.00203	0.99451	1.00134	1.00022		11951.3	0.99319
11882.3	1.00314	0.99506	1.00195	1.00059		11952.3	0.99453
11883.1	1.0042	0.99557	1.00251	1.00093		11953.3	0.99092
11884	1.00534	0.99634	1.00297	1.00144		11954.3	0.9911
11884.8	1.00648	0.99732	1.0032	1.00199		11955.3	0.99121
11885.7	1.00767	0.99834	1.00344	1.00256		11956.3	0.99089
11886.4	1.00877	0.99928	1.00367	1.00307		11957.2	0.99017
11887.2	1.00979	1.00019	1.00367	1.00343		11958.3	0.99303
11888.1	1.01074	1.00114	1.0036	1.0038		11959.3	0.99184
11889	1.01162	1.00214	1.00352	1.00419		11960.2	0.99517
11889.8	1.01237	1.00297	1.00334	1.0044		11961.2	0.99194
11890.8	1.01308	1.00355	1.00269	1.00445		11962.2	0.99658
11891.6	1.01368	1.00407	1.00212	1.0045		11963.2	0.9939
11892.5	1.01428	1.00463	1.00151	1.00455		11964.2	0.99441
11893.3	1.01489	1.00438	1.0013	1.00451		11965.2	0.99959
11894.2	1.01548	1.00398	1.00122	1.00447		11966.2	0.99409
11895	1.016	1.00359	1.00113	1.00443		11967.1	0.99811
11895.9	1.01636	1.00324	1.00105	1.00442		11968.1	0.99803
11896.7	1.01652	1.00296	1.00097	1.00442		11969.1	0.99528
11897.6	1.01647	1.00269	1.00089	1.00443		11970.1	0.9997
11898.4	1.01626	1.00241	1.00081	1.00444		11971.1	0.99615
11899.3	1.01589	1.00117	1.00099	1.00406		11972.1	0.99673
11900.2	1.0154	0.99964	1.00128	1.00367		11973.1	0.99976
11901	1.01478	0.99819	1.00156	1.0033		11974.1	1.00333
11901.9	1.01405	0.99703	1.0018	1.00308		11975	0.99941
11902.7	1.01321	0.99648	1.00189	1.00297		11976	0.99702
11903.5	1.01233	0.9959	1.00199	1.00286		11977	0.99917
11904.4	1.01135	0.99531	1.0021	1.00275		11978	0.99948
11905.3	1.01023	0.99515	1.0025	1.00267		11978.9	1.0004
11906.1	1.00894	0.99512	1.00303	1.0026		11979.9	1.00135
11907	1.00756	0.99508	1.00357	1.00253		11980.9	1.0017
11907.9	1.00606	0.99537	1.00395	1.00231		11981.9	1.00513
11908.7	1.00456	0.99607	1.00404	1.00203		11982.9	1.00366
11909.6	1.00317	0.99681	1.00413	1.00173		11983.8	0.99962
11910.4	1.0019	0.99754	1.00422	1.00143		11984.8	1.00388
11911.3	1.00069	0.99741	1.00423	1.00094		11985.8	1.00349
11912.2	0.99953	0.99711	1.0042	1.00048		11986.8	1.00273
11913	0.99838	0.99678	1.00417	1		11987.8	1.0019
11913.8	0.9972	0.99668	1.00401	0.99967		11988.8	0.99986
11914.7	0.99605	0.99691	1.00351	0.99938		11989.8	0.99766
11915.6	0.99502	0.99713	1.003	0.99909		11990.7	1.00112
11916.4	0.99405	0.99735	1.00251	0.99882		11991.7	0.99398
11917.3	0.99313	0.99719	1.00199	0.99829		11992.7	0.99736
11918.2	0.99237	0.99686	1.00146	0.99774		11993.7	0.99828
11919	0.9918	0.99653	1.00093	0.9972		11994.7	0.99912
11919.9	0.99139	0.99627	1.00036	0.99688		11995.6	1.001
11920.7	0.99118	0.9961	0.99966	0.99669		11996.6	1.00234
11921.6	0.99115	0.99592	0.99895	0.9965		11997.6	0.99659
11922.5	0.9911	0.99573	0.9982	0.99632		11998.6	0.99563
11923.3	0.99104	0.99595	0.99763	0.9964		11999.6	1.00089
11924.2	0.99108	0.99624	0.99708	0.99648		12000.6	0.99681
11925	0.99119	0.99652	0.99656	0.99656		12001.6	0.99671
11925.9	0.99144	0.99705	0.99632	0.99685		12002.6	0.99937
11926.8	0.99186	0.99796	0.99664	0.99726		12003.5	0.99833
11927.6	0.99226	0.9988	0.99694	0.99765		12004.5	0.9956
11928.5	0.99269	0.99973	0.99727	0.99807		12005.5	1.00121
11929.4	0.9931	1.00044	0.99788	0.99842		12006.5	1.00004
11930.3	0.99353	1.00113	0.99855	0.99878		12007.5	0.99981
11931.1	0.99399	1.00181	0.99921	0.99913		12008.5	0.99779
11932	0.99447	1.00236	0.99971	0.99908		12009.5	0.99624
11932.8	0.99491	1.00278	1.00001	0.99892		12010.5	0.99735
11933.7	0.99535	1.00324	1.00033	0.99874		12011.5	0.99702
11934.6	0.99572	1.00369	1.00064	0.99855		12012.4	0.99604
11935.4	0.99607	1.00379	1.0004	0.99832		12013.4	0.99661
11936.3	0.99642	1.00387	1.00007	0.9981		12014.4	0.99678
11937.1	0.99678	1.00395	0.99973	0.99787		12015.4	0.99481
11938	0.9971	1.00408	0.99938	0.9977		12016.4	0.99441
11938.8	0.99739	1.00426	0.99906	0.99757		12017.4	0.99583
11939.6	0.99762	1.00444	0.9987	0.99742		12018.4	0.9936
11940.5	0.99778	1.00463	0.99835	0.99727		12019.4	0.99653
11941.4	0.9979	1.00389	0.99765	0.99707		12020.4	0.99666
11942.2	0.998	1.00301	0.99686	0.99687		12021.4	0.99537
11943.1	0.99812	1.00211	0.99605	0.99667		12022.4	0.99968
11944	0.9983	1.00147	0.9954	0.99674		12023.4	1.00039
11944.9	0.99851	1.00106	0.99494	0.99695		12024.3	0.99469
11945.7	0.99864	1.0007	0.99454	0.99713		12025.4	0.9957
11946.5	0.99872	1.00032	0.99411	0.99736		12026.3	0.9981
11947.3	0.99865	0.99961	0.99407	0.99783		12027.3	0.99642
11948.2	0.9985	0.99881	0.99412	0.99832		12028.3	0.9938
11949.1	0.99834	0.99799	0.99418	0.99883		12029.3	1.00013
11949.9	0.99813	0.99733	0.99421	0.99898		12030.3	0.99636
11950.8	0.9979	0.99683	0.99421	0.99896		12031.3	1.0001
11951.6	0.99762	0.99634	0.9942	0.99895		12032.2	1.00635
11952.5	0.99731	0.99583	0.9942	0.99893		12033.2	0.99966
11953.4	0.99692	0.99549	0.99409	0.99891		12034.2	0.99439
11954.3	0.9966	0.99516	0.99395	0.99889		12035.2	1.00138
11955.1	0.99635	0.99485	0.99382	0.99887		12036.2	0.9971
11956	0.99623	0.9945	0.99389	0.99892		12037.1	0.99463
11956.9	0.99617	0.99416	0.99419	0.99899		12038.1	0.99779
11957.7	0.99622	0.99382	0.9945	0.99906		12039.1	0.9978
11958.6	0.99636	0.99348	0.9948	0.99909		12040.1	0.99662
11959.4	0.99663	0.99313	0.99509	0.99901		12041.1	0.99919
11960.3	0.99709	0.99275	0.99538	0.99892		12042.1	0.99784
11961.1	0.99761	0.9924	0.99566	0.99883		12043.1	1.00259
11962	0.99821	0.99243	0.99594	0.99879		12044	0.99999
11962.8	0.99883	0.99295	0.9962	0.99878		12045	0.99611
11963.7	0.99949	0.99349	0.99646	0.99876		12046.1	1.00227
11964.6	1.00017	0.99403	0.99673	0.99883		12047	1.00383
11965.4	1.00094	0.99521	0.99713	0.99924		12048	1.00227
11966.3	1.00172	0.99636	0.99753	0.99964		12049	1.00523
11967.2	1.00252	0.99691	0.99777	0.99998		12049.9	1.0041
11968	1.00332	0.99719	0.99791	1.00029		12050.9	1.00266
11968.9	1.00412	0.99747	0.99805	1.0006		12052	1.00505
11969.7	1.00482	0.99774	0.99819	1.0009		12052.9	1.00443
11970.5	1.00543	0.998	0.99832	1.00118		12053.9	1.00273
11971.4	1.00593	0.99857	0.99813	1.00148		12054.9	1.00293
11972.2	1.00622	0.99914	0.99787	1.00176		12055.9	1.00453
11973.1	1.00638	0.99975	0.9976	1.00206		12056.9	1.00254
11974	1.00656	1.00037	0.99732	1.00236		12057.8	1.00453
11974.8	1.00676	1.00082	0.99714	1.00264		12058.8	1.00352
11975.7	1.00705	1.00096	0.99723	1.0029		12059.8	1.0102
11976.5	1.00747	1.00111	0.99732	1.00316		12060.8	1.00778
11977.3	1.00788	1.00125	0.99741	1.00342		12061.8	1.00481
11978.2	1.00827	1.00141	0.9975	1.0037		12062.8	1.00754
11979.1	1.00865	1.00115	0.99765	1.004		12063.7	1.00192
11979.9	1.00904	1.00062	0.99784	1.00431		12064.7	1.00473
11980.8	1.00947	1.00008	0.99803	1.00463		12065.7	1.00723
11981.7	1.00994	0.99955	0.99823	1.00495		12066.7	1.00243
11982.6	1.01044	0.99903	0.99842	1.0052		12067.7	1.00634
11983.4	1.01078	0.99926	0.99844	1.00525		12068.6	1.00753
11984.3	1.01095	0.99948	0.99844	1.00529		12069.6	1.00261
11985.1	1.01095	0.9997	0.99844	1.00534		12070.6	1.00868
11986	1.01084	0.99993	0.99845	1.00538		12071.6	1.00007
11986.8	1.01068	0.99993	0.99848	1.00536		12072.6	1.00153
11987.6	1.01066	0.99943	0.99864	1.00527		12073.6	0.99802
11988.4	1.01077	0.99894	0.99879	1.00519		12074.5	0.99739
11989.4	1.011	0.99839	0.99896	1.00509		12075.6	0.99973
11990.3	1.01132	0.99784	0.99912	1.005		12076.6	1.00104
11991.2	1.01165	0.99772	0.99942	1.00507		12077.6	0.99469
11992.1	1.01187	0.99787	0.99984	1.00519		12078.5	0.99749
11993	1.01191	0.99802	1.00023	1.0053		12079.5	0.99986
11993.8	1.01176	0.99816	1.00062	1.00541		12080.5	0.99816
11994.6	1.01141	0.9983	1.00097	1.00559		12081.5	0.99856
11995.4	1.01099	0.99855	1.0011	1.00592		12082.5	0.99914
11996.3	1.0106	0.9988	1.00124	1.00628		12083.4	0.99714
11997.2	1.01026	0.99908	1.00139	1.00666		12084.4	0.99902
11998.1	1.00991	0.99934	1.00154	1.00703		12085.4	0.99963
11999	1.00952	0.99987	1.00163	1.00712		12086.4	0.9961
11999.8	1.00908	1.0008	1.00157	1.007		12087.4	0.99621
12000.7	1.00859	1.00174	1.0015	1.00689		12088.4	0.99455
12001.6	1.00801	1.00266	1.00144	1.00677		12089.3	0.99138
12002.4	1.00728	1.00353	1.00139	1.00666		12090.3	0.99262
12003.2	1.00642	1.00365	1.0013	1.00639		12091.3	0.99274
12004.1	1.00544	1.00355	1.00119	1.00611		12092.3	0.99256
12004.9	1.00448	1.00345	1.00108	1.00583		12093.3	0.99412
12005.8	1.00359	1.00336	1.00097	1.00554		12094.3	0.99492
12006.7	1.00281	1.0033	1.00085	1.00518		12095.2	1.00086
12007.6	1.00209	1.00358	1.00042	1.00472		12096.2	0.99129
12008.5	1.00132	1.00387	0.99997	1.00422		12097.2	0.99677
12009.3	1.00041	1.00415	0.99955	1.00377		12098.2	0.99389
12010.1	0.9994	1.00442	0.99913	1.0033		12099.2	1.00088
12011	0.99831	1.00411	0.99891	1.00265		12100.1	0.99389
12011.8	0.99717	1.00326	0.99893	1.00193		12101.1	0.99521
12012.7	0.99616	1.00236	0.99896	1.00118		12102.1	0.99731
12013.5	0.99519	1.00153	0.99898	1.00048		12103.1	0.99624
12014.5	0.99438	1.00059	0.99901	0.99969		12104.1	0.98819
12015.3	0.99357	1.00001	0.99922	0.99904		12105.1	0.99747
12016.2	0.99283	0.99948	0.99953	0.99836		12106	0.99578
12017.1	0.99209	0.99896	0.99984	0.99769		12107	0.99107
12018	0.99138	0.99847	1.00013	0.99706		12108.1	0.99346
12018.9	0.99075	0.99808	1.00055	0.99671		12109.1	0.99284
12019.7	0.9903	0.9979	1.00127	0.9966		12110	0.98641
12020.5	0.99003	0.99772	1.002	0.99649		12111	0.99195
12021.4	0.9899	0.99753	1.00273	0.99637		12111.9	0.99251
12022.3	0.9899	0.99734	1.00349	0.99626		12112.9	0.9922
12023.1	0.98994	0.99762	1.0041	0.99615		12114	0.99618
12024	0.98992	0.99831	1.00464	0.99604		12115	0.99581
12024.9	0.98991	0.99898	1.00516	0.99593		12116	0.99623
12025.7	0.99	0.99964	1.00568	0.99582		12116.9	0.99576
12026.6	0.99017	1.00029	1.00619	0.99574		12117.9	0.9941
12027.4	0.99044	1.00077	1.00629	0.99572		12118.9	0.99196
12028.3	0.99088	1.00129	1.0064	0.99569		12119.9	0.98882
12029.2	0.99126	1.00178	1.0065	0.99567		12120.9	0.99574
12030.1	0.99162	1.00229	1.0066	0.99565		12121.9	0.99436
12031	0.99201	1.00288	1.00663	0.99574		12122.8	0.9896
12031.8	0.99241	1.00363	1.00648	0.99592		12123.9	0.99718
12032.7	0.99285	1.00438	1.00633	0.9961		12124.9	0.9947
12033.6	0.99334	1.00509	1.00619	0.99627		12125.8	0.99092
12034.4	0.99383	1.00581	1.00605	0.99644		12126.8	0.99809
12035.3	0.9943	1.006	1.00558	0.99659		12127.8	0.99591
12036.1	0.99479	1.00614	1.00499	0.99676		12128.8	0.99948
12037	0.99522	1.00627	1.00441	0.99692		12129.8	0.99722
12037.9	0.99565	1.0064	1.00381	0.99709		12130.8	0.99414
12038.8	0.99606	1.00647	1.00325	0.99728		12131.7	0.99519
12039.7	0.9965	1.00615	1.00257	0.99753		12132.7	1.0016
12040.6	0.99694	1.00584	1.00189	0.99779		12133.7	0.99738
12041.4	0.99725	1.00554	1.00124	0.99804		12134.7	0.99537
12042.3	0.99751	1.00524	1.00057	0.99829		12135.7	0.99176
12043.1	0.99772	1.00476	1.00035	0.99841		12136.7	0.99537
12044	0.99797	1.00418	1.00033	0.99853		12137.7	0.99963
12044.8	0.99829	1.00363	1.00031	0.99865		12138.6	0.99508
12045.6	0.99871	1.00308	1.0003	0.99876		12139.6	0.99475
12046.5	0.99914	1.00252	1.00028	0.99888		12140.6	0.99795
12047.4	0.99956	1.00207	1.00061	0.99893		12141.6	0.99639
12048.3	0.99996	1.00169	1.00103	0.99898		12142.6	0.99704
12049.2	1.00038	1.0013	1.00146	0.99904		12143.6	0.99947
12050.1	1.00086	1.00091	1.00188	0.99909		12144.5	0.99617
12050.9	1.00147	1.00052	1.00234	0.99918		12145.5	0.99452
12051.8	1.00218	1.00011	1.00286	0.99931		12146.5	0.99722
12052.7	1.00284	0.99971	1.00336	0.99942		12147.5	1.00074
12053.6	1.00344	0.9993	1.00388	0.99954		12148.4	1.0053
12054.4	1.00389	0.9989	1.00439	0.99966		12149.4	1.00226
12055.3	1.00432	0.99909	1.00502	0.99989		12150.4	1.0026
12056.3	1.00469	0.99949	1.00572	1.00013		12151.4	1.00531
12057.1	1.00497	0.99985	1.00636	1.00034		12152.4	1.0049
12058	1.00524	1.00023	1.00703	1.00057		12153.4	1.00341
12058.8	1.00549	1.00036	1.00755	1.00084		12154.3	1.0005
12059.7	1.00573	1.00002	1.00779	1.00117		12155.4	0.99787
12060.5	1.00606	0.9997	1.00801	1.00149		12156.3	1.00163
12061.3	1.00638	0.99937	1.00825	1.00181		12157.4	1.00787
12062.1	1.00656	0.99904	1.00848	1.00213		12158.3	0.99907
12063.1	1.00661	0.99843	1.00871	1.00252		12159.3	1.00746
12063.9	1.00662	0.99753	1.00889	1.00292		12160.3	1.00435
12064.8	1.00667	0.99661	1.00908	1.00332		12161.3	1.00513
12065.8	1.00689	0.99566	1.00928	1.00374		12162.3	1.00584
12066.6	1.00722	0.99483	1.00946	1.00404		12163.2	1.00141
12067.6	1.00759	0.9945	1.00919	1.00416		12164.2	1.00262
12068.4	1.00777	0.99422	1.00896	1.00427		12165.2	1.00307
12069.2	1.00784	0.99391	1.00871	1.00438		12166.2	1.00216
12070.1	1.00779	0.99362	1.00847	1.00449		12167.2	0.99871
12070.9	1.0077	0.99327	1.00828	1.00452		12168.2	1.00126
12071.8	1.00776	0.99269	1.00824	1.00448		12169.2	1.0047
12072.7	1.00794	0.99212	1.00819	1.00444		12170.2	1.00342
12073.6	1.00823	0.99154	1.00815	1.0044		12171.1	1.00168
12074.4	1.00857	0.99098	1.0081	1.00435		12172.1	1.00202
12075.4	1.00887	0.98965	1.00787	1.00414		12173.1	1.00402
12076.3	1.00908	0.98824	1.0076	1.00393		12174.1	1.00265
12077.1	1.00915	0.98693	1.00734	1.00374		12175.1	1.0005
12077.9	1.00916	0.98561	1.00709	1.00355		12176.1	1.00256
12078.8	1.00921	0.98459	1.00685	1.00326		12177.1	1.00651
12079.6	1.00932	0.98438	1.00671	1.00285		12178.1	0.99932
12080.5	1.00947	0.98419	1.00657	1.00245		12179.1	0.99644
12081.4	1.00962	0.98398	1.00642	1.00201		12180.1	0.99552
12082.2	1.00963	0.98378	1.00627	1.0016		12181.1	0.99809
12083.1	1.00946	0.98384	1.00622	1.0013		12182	1.0006
12084.1	1.00918	0.98402	1.00623	1.00101		12183	1.00255
12084.9	1.00872	0.98419	1.00624	1.00074		12184	0.99567
12085.8	1.00829	0.98437	1.00625	1.00045		12185	0.99383
12086.6	1.00785	0.98453	1.00626	1.00022		12186	1.00045
12087.5	1.00755	0.98426	1.00648	1.00006		12187	1.00186
12088.3	1.00722	0.98399	1.0067	0.99991		12187.9	1.00097
12089.2	1.00691	0.98373	1.00692	0.99975		12188.9	1.0051
12090.1	1.00662	0.98344	1.00717	0.99958		12189.9	0.9941
12091	1.00645	0.98366	1.00735	0.99951		12190.9	0.9912
12092	1.00636	0.98432	1.00746	0.99946		12191.9	0.996
12092.9	1.00638	0.98496	1.00756	0.99941		12192.9	0.99525
12093.7	1.0064	0.98556	1.00766	0.99937
12094.6	1.00631	0.98617	1.00776	0.99932
12095.5	1.00601	0.98655	1.00787	0.99925
12096.3	1.00561	0.98691	1.00798	0.99918
12097.2	1.00516	0.98727	1.0081	0.99912
12098.1	1.00483	0.98764	1.00821	0.99904
12098.9	1.00462	0.98749	1.00816	0.99912
12099.8	1.0045	0.9867	1.00784	0.99926
12100.7	1.00424	0.98593	1.00751	0.99941
12101.6	1.00381	0.98518	1.0072	0.99954
12102.5	1.00324	0.98438	1.00686	0.99967
12103.2	1.00249	0.98363	1.00656	0.99965
12104.1	1.00195	0.98276	1.00622	0.99963
12105	1.00156	0.98188	1.00587	0.9996
12105.8	1.0013	0.98105	1.00555	0.99958
12106.8	1.00119	0.98019	1.00518	0.99957
12107.7	1.00103	0.97967	1.00488	0.99958
12108.6	1.00076	0.97913	1.00456	0.99958
12109.5	1.00048	0.97863	1.00426	0.99959
12110.4	1.0002	0.97814	1.00398	0.99959
12111.2	1.00001	0.97759	1.00366	0.99958
12112.1	0.99987	0.97706	1.00336	0.99957
12113	0.99977	0.97649	1.00303	0.99956
12113.9	0.9996	0.97593	1.00272	0.99955
12114.7	0.99942	0.97561	1.00246	0.99952
12115.6	0.99924	0.9763	1.00269	0.99947
12116.5	0.99905	0.97697	1.0029	0.99942
12117.4	0.99885	0.97765	1.00312	0.99936
12118.3	0.9986	0.97833	1.00335	0.99931
12119.2	0.99825	0.97915	1.00345	0.99885
12120.1	0.99789	0.98006	1.00349	0.99837
12121	0.99749	0.98094	1.00354	0.9979
12121.8	0.99706	0.98182	1.00358	0.99743
12122.7	0.99664	0.9827	1.00363	0.99701
12123.6	0.99623	0.98347	1.00385	0.9967
12124.4	0.99587	0.9842	1.00406	0.9964
12125.3	0.99565	0.98498	1.00428	0.99609
12126.2	0.99558	0.98575	1.0045	0.99578
12127.1	0.9956	0.98629	1.00495	0.99545
12128	0.99567	0.98671	1.00565	0.9951
12128.8	0.99563	0.9871	1.0063	0.99477
12129.7	0.99549	0.98753	1.00702	0.99441
12130.7	0.99523	0.98795	1.00772	0.99408
12131.5	0.99487	0.98795	1.00789	0.99383
12132.4	0.9946	0.98795	1.00805	0.99355
12133.3	0.99438	0.98795	1.0082	0.99329
12134.2	0.99427	0.98794	1.00835	0.99302
12135.1	0.99415	0.98757	1.00832	0.9929
12136	0.99406	0.987	1.00813	0.99281
12136.8	0.99412	0.9864	1.00794	0.99272
12137.7	0.99432	0.98582	1.00776	0.99264
12138.6	0.99468	0.98522	1.00756	0.99262
12139.5	0.99515	0.98452	1.00772	0.99294
12140.3	0.99562	0.98382	1.00793	0.99325
12141.2	0.99599	0.98311	1.00815	0.99358
12142.1	0.9963	0.98237	1.00837	0.99391
12143	0.99651	0.98178	1.00855	0.99397
12143.9	0.99661	0.98134	1.00867	0.99393
12144.8	0.99664	0.98089	1.00878	0.99389
12145.7	0.99668	0.98046	1.00889	0.99385
12146.6	0.99679	0.98001	1.00901	0.99386
12147.4	0.99694	0.9802	1.00917	0.99411
12148.2	0.99714	0.98043	1.00934	0.99437
12149.1	0.99735	0.98069	1.00952	0.99464
12149.9	0.99749	0.98092	1.00969	0.99489
12150.9	0.99772	0.98118	1.00988	0.99518
12151.8	0.99794	0.98144	1.01007	0.99545
12152.6	0.99826	0.98168	1.01024	0.99572
12153.5	0.99865	0.98194	1.01043	0.99599
12154.4	0.99897	0.98218	1.0106	0.99625
12155.3	0.99921	0.98243	1.01079	0.99653
12156.2	0.99945	0.98268	1.01097	0.9968

## Sheet: Fig.1d
	0.25Pt/STO	0.5Pt/STO	1Pt/STO
0	0.24204	0.24061	0.16385
0.03068	0.28592	0.27004	0.1767
0.06136	0.38339	0.33795	0.2096
0.09204	0.49224	0.41385	0.25244
0.12272	0.59175	0.47892	0.29761
0.1534	0.67137	0.52248	0.34023
0.18408	0.725	0.53832	0.37697
0.21476	0.74923	0.52336	0.40529
0.24544	0.74303	0.47773	0.42332
0.27612	0.70786	0.40589	0.42975
0.3068	0.64837	0.32105	0.42417
0.33748	0.57379	0.25898	0.40736
0.36816	0.50086	0.28325	0.38202
0.39884	0.45676	0.40077	0.3538
0.42951	0.47126	0.5624	0.33253
0.46019	0.55085	0.73634	0.3315
0.49087	0.67469	0.90513	0.36126
0.52155	0.81825	1.05639	0.42198
0.55223	0.96391	1.18009	0.50511
0.58291	1.09989	1.26786	0.60009
0.61359	1.21821	1.31299	0.69757
0.64427	1.31361	1.3106	0.78972
0.67495	1.3831	1.25787	0.86983
0.70563	1.42584	1.15418	0.93212
0.73631	1.44298	1.0013	0.97169
0.76699	1.43753	0.8035	0.98461
0.79767	1.41416	0.56818	0.96799
0.82835	1.37864	0.30989	0.92024
0.85903	1.33719	0.12925	0.84114
0.88971	1.2955	0.34121	0.73223
0.92039	1.25767	0.63222	0.59737
0.95107	1.22544	0.91695	0.44492
0.98175	1.19813	1.17699	0.29745
1.01243	1.17365	1.39891	0.23232
1.04311	1.15036	1.57114	0.3358
1.07379	1.12969	1.68403	0.5224
1.10447	1.11887	1.73024	0.72846
1.13515	1.13267	1.70536	0.93309
1.16583	1.19187	1.6088	1.12607
1.19651	1.3164	1.4454	1.30079
1.22718	1.51658	1.22933	1.45292
1.25786	1.79032	0.99496	1.58024
1.28854	2.12698	0.82484	1.68279
1.31922	2.51228	0.85861	1.76297
1.3499	2.93095	1.13688	1.82552
1.38058	3.36765	1.56026	1.87716
1.41126	3.80731	2.04702	1.92583
1.44194	4.23523	2.55268	1.97935
1.47262	4.63732	3.04881	2.04382
1.5033	5.00043	3.51358	2.12203
1.53398	5.31265	3.92873	2.21261
1.56466	5.56368	4.27873	2.31009
1.59534	5.74511	4.55069	2.40585
1.62602	5.85076	4.7345	2.48944
1.6567	5.87681	4.82304	2.54995
1.68738	5.82198	4.81234	2.57712
1.71806	5.68754	4.70168	2.56216
1.74874	5.47728	4.49361	2.49851
1.77942	5.19733	4.19384	2.38239
1.8101	4.85593	3.8111	2.21349
1.84078	4.46318	3.35696	1.99606
1.87146	4.03059	2.84561	1.74096
1.90214	3.57074	2.29412	1.47034
1.93282	3.09678	1.7238	1.22787
1.9635	2.62211	1.16693	1.09156
1.99418	2.15994	0.70338	1.14613
2.02485	1.72319	0.59351	1.39189
2.05553	1.32459	0.91904	1.75469
2.08621	0.9777	1.35145	2.16855
2.11689	0.69953	1.76557	2.59268
2.14757	0.51436	2.12723	3.00122
2.17825	0.4433	2.42267	3.3762
2.20893	0.46252	2.64574	3.70438
2.23961	0.51415	2.79488	3.97613
2.27029	0.56165	2.87226	4.185
2.30097	0.59402	2.88331	4.32761
2.33165	0.61304	2.83643	4.40365
2.36233	0.62562	2.74275	4.41587
2.39301	0.63943	2.61579	4.37003
2.42369	0.65951	2.47091	4.27476
2.45437	0.68629	2.32451	4.14133
2.48505	0.71564	2.19253	3.98321
2.51573	0.74063	2.08818	3.81532
2.54641	0.75366	2.01924	3.65299
2.57709	0.74801	1.98602	3.51022
2.60777	0.7187	1.98143	3.39777
2.63845	0.66292	1.99345	3.32116
2.66913	0.58034	2.00847	3.27961
2.69981	0.47373	2.01411	3.26635
2.73049	0.35136	2.00074	3.27031
2.76117	0.23838	1.96199	3.27861
2.79185	0.21274	1.89466	3.27869
2.82252	0.32164	1.79835	3.25988
2.8532	0.48692	1.67505	3.21425
2.88388	0.66425	1.52873	3.13688
2.91456	0.83691	1.36497	3.02576
2.94524	0.99524	1.19073	2.88157
2.97592	1.13214	1.01422	2.70733
3.0066	1.24217	0.84506	2.50808
3.03728	1.32136	0.69469	2.29046
3.06796	1.3672	0.5765	2.06244
3.09864	1.37871	0.50328	1.83305
3.12932	1.35644	0.47898	1.61207
3.16	1.30252	0.49177	1.40974
3.19068	1.2206	0.52119	1.23612
3.22136	1.11598	0.54987	1.09965
3.25204	0.99571	0.56725	1.00481
3.28272	0.86902	0.5681	0.94963
3.3134	0.74809	0.55067	0.92547
3.34408	0.64873	0.51547	0.91999
3.37476	0.58888	0.46456	0.92123
3.40544	0.5805	0.40131	0.92021
3.43612	0.61938	0.33055	0.91152
3.4668	0.68799	0.25965	0.8929
3.49748	0.76774	0.20173	0.86448
3.52816	0.84526	0.1789	0.82808
3.55884	0.91236	0.20473	0.78658
3.58952	0.96454	0.26252	0.74345
3.62019	0.99973	0.33156	0.70219
3.65087	1.01755	0.4012	0.66587
3.68155	1.01878	0.46659	0.6367
3.71223	1.00497	0.52549	0.61565
3.74291	0.97814	0.57698	0.60252
3.77359	0.94054	0.62092	0.59616
3.80427	0.89436	0.65766	0.59499
3.83495	0.84157	0.68783	0.59749
3.86563	0.78379	0.71224	0.60248
3.89631	0.7222	0.73165	0.60926
3.92699	0.65754	0.74676	0.61751
3.95767	0.59016	0.75804	0.62712
3.98835	0.5202	0.76579	0.63806
4.01903	0.4478	0.77005	0.6502
4.04971	0.37346	0.77069	0.66324
4.08039	0.29881	0.76747	0.67676
4.11107	0.2286	0.76012	0.69024
4.14175	0.17621	0.7484	0.70321
4.17243	0.16922	0.73222	0.71528
4.20311	0.21934	0.71166	0.72618
4.23379	0.30421	0.68704	0.73579
4.26447	0.40594	0.65897	0.74407
4.29515	0.51701	0.62829	0.75094
4.32583	0.63396	0.59613	0.75621
4.35651	0.75472	0.56379	0.7595
4.38719	0.87767	0.53269	0.76015
4.41786	1.00131	0.50419	0.75723
4.44854	1.1241	0.47947	0.7496
4.47922	1.24446	0.45926	0.736
4.5099	1.36078	0.44374	0.71516
4.54058	1.47141	0.43246	0.68595
4.57126	1.57477	0.42445	0.64748
4.60194	1.66941	0.41846	0.59922
4.63262	1.75407	0.41322	0.54107
4.6633	1.82773	0.40772	0.47349
4.69398	1.88973	0.40134	0.39758
4.72466	1.93975	0.39402	0.31543
4.75534	1.97785	0.38626	0.23112
4.78602	2.00446	0.37908	0.15526
4.8167	2.02035	0.37386	0.121
4.84738	2.02652	0.37212	0.16296
4.87806	2.02418	0.37513	0.24423
4.90874	2.01461	0.38361	0.33469
4.93942	1.99906	0.39742	0.42461
4.9701	1.97866	0.41568	0.50997
5.00078	1.95434	0.43697	0.58851
5.03146	1.92681	0.45959	0.65891
5.06214	1.89655	0.48194	0.72046
5.09282	1.86385	0.5026	0.77296
5.1235	1.82891	0.52052	0.8167
5.15418	1.79186	0.53501	0.8523
5.18486	1.75293	0.54581	0.88069
5.21553	1.71246	0.55302	0.90297
5.24621	1.67098	0.5571	0.92025
5.27689	1.62917	0.55875	0.93356
5.30757	1.58785	0.55886	0.94369
5.33825	1.54788	0.55835	0.95113
5.36893	1.51006	0.55804	0.95604
5.39961	1.47499	0.55849	0.95823
5.43029	1.44296	0.55995	0.95728
5.46097	1.41389	0.56225	0.95257
5.49165	1.38736	0.56485	0.94348
5.52233	1.36259	0.56692	0.92944
5.55301	1.33861	0.5675	0.91002
5.58369	1.31438	0.56554	0.88506
5.61437	1.28895	0.5601	0.85466
5.64505	1.26159	0.55043	0.81923
5.67573	1.23187	0.53598	0.77944
5.70641	1.19975	0.51648	0.73624
5.73709	1.16559	0.49197	0.69079
5.76777	1.13009	0.46275	0.64437
5.79845	1.09428	0.4294	0.59834
5.82913	1.05935	0.39275	0.55402
5.85981	1.02658	0.35387	0.51258
5.89049	0.99718	0.31408	0.47491
5.92117	0.97213	0.27493	0.44154
5.95185	0.95212	0.23826	0.41254
5.98253	0.93743	0.20618	0.38753
6.0132	0.92798	0.18099	0.36574
6.04388	0.92335	0.16463	0.34618
6.07456	0.92288	0.15778	0.32778
6.10524	0.92578	0.15909	0.30957
6.13592	0.93123	0.16574	0.2908
6.1666	0.93841	0.17474	0.27096
6.19728	0.94656	0.18378	0.24983
6.22796	0.95495	0.19138	0.22741
6.25864	0.96286	0.19677	0.20392
6.28932	0.96958	0.19968	0.17973
6.32	0.97441	0.20021	0.15534
6.35068	0.97665	0.19873	0.13134
6.38136	0.97564	0.19581	0.10841
6.41204	0.9708	0.19221	0.08736
6.44272	0.9617	0.18879	0.06923
6.4734	0.94815	0.18654	0.05545
6.50408	0.93023	0.18648	0.04771
6.53476	0.90838	0.18957	0.04671
6.56544	0.88348	0.1966	0.05083
6.59612	0.85685	0.20808	0.05745
6.6268	0.8303	0.2242	0.06472
6.65748	0.80603	0.24488	0.07171
6.68816	0.78649	0.2698	0.07805
6.71884	0.77406	0.29852	0.08366
6.74952	0.77067	0.33051	0.08855
6.7802	0.77739	0.36516	0.09276
6.81087	0.79414	0.40181	0.09632
6.84155	0.8197	0.43973	0.09921
6.87223	0.85195	0.47813	0.10139
6.90291	0.88824	0.51618	0.10277
6.93359	0.92579	0.55303	0.10326
6.96427	0.96196	0.58778	0.10277
6.99495	0.99441	0.6196	0.10126
7.02563	1.02122	0.64765	0.09872
7.05631	1.0409	0.67117	0.0952
7.08699	1.05247	0.68952	0.09082
7.11767	1.05535	0.70214	0.08577
7.14835	1.04944	0.70865	0.08033
7.17903	1.035	0.70879	0.07483
7.20971	1.01268	0.70251	0.06964
7.24039	0.98343	0.68993	0.06517
7.27107	0.94842	0.67138	0.06177
7.30175	0.909	0.64737	0.05968
7.33243	0.86658	0.61867	0.05894
7.36311	0.82257	0.58624	0.05939
7.39379	0.77829	0.55131	0.06074
7.42447	0.73486	0.51541	0.06264
7.45515	0.69323	0.48039	0.06478
7.48583	0.65409	0.44844	0.06696
7.51651	0.61799	0.42199	0.06904
7.54719	0.58538	0.40354	0.07099
7.57787	0.55678	0.39511	0.07287
7.60854	0.53287	0.39769	0.07476
7.63922	0.51455	0.41085	0.0768
7.6699	0.503	0.43291	0.07915
7.70058	0.49941	0.46145	0.08195
7.73126	0.50477	0.49383	0.08534
7.76194	0.51955	0.52762	0.08943
7.79262	0.54344	0.56067	0.0943
7.8233	0.57546	0.59119	0.09996
7.85398	0.61409	0.61771	0.1064
7.88466	0.65759	0.63905	0.11353
7.91534	0.70419	0.65437	0.12123
7.94602	0.75225	0.66312	0.12932
7.9767	0.80037	0.66512	0.13759
8.00738	0.84741	0.66058	0.14579
8.03806	0.89246	0.65017	0.15367
8.06874	0.93487	0.63504	0.16096
8.09942	0.97416	0.61685	0.1674
8.1301	1.01001	0.59782	0.17276
8.16078	1.04218	0.58056	0.17682
8.19146	1.07054	0.56792	0.17943
8.22214	1.09496	0.56254	0.18044
8.25282	1.11533	0.56633	0.1798
8.2835	1.13156	0.57996	0.17747
8.31418	1.14361	0.60276	0.17345
8.34486	1.15148	0.63294	0.16781
8.37554	1.15525	0.66806	0.16059
8.40621	1.15515	0.70553	0.1519
8.43689	1.15157	0.74299	0.14182
8.46757	1.14508	0.77846	0.13043
8.49825	1.13641	0.81046	0.11779
8.52893	1.12646	0.83804	0.10397
8.55961	1.11624	0.86071	0.08903
8.59029	1.10674	0.87845	0.07304
8.62097	1.09892	0.89162	0.05619
8.65165	1.09351	0.90087	0.03895
8.68233	1.09096	0.90705	0.02325
8.71301	1.09141	0.91112	0.01876
8.74369	1.0946	0.91398	0.03255
8.77437	1.09996	0.91641	0.0524
8.80505	1.10668	0.91897	0.07386
8.83573	1.11383	0.92191	0.09581
8.86641	1.12043	0.9252	0.1177
8.89709	1.12563	0.92855	0.13911
8.92777	1.12872	0.93148	0.15968
8.95845	1.12924	0.9334	0.17906
8.98913	1.12695	0.93368	0.19697
9.01981	1.1219	0.93179	0.21318
9.05049	1.11435	0.9273	0.22752
9.08117	1.10478	0.91989	0.23991
9.11185	1.09379	0.90945	0.25034
9.14253	1.08203	0.89597	0.25889
9.17321	1.0702	0.87954	0.26569
9.20388	1.05888	0.86033	0.27096
9.23456	1.04859	0.83855	0.27494
9.26524	1.03962	0.81435	0.27789
9.29592	1.03212	0.78787	0.28008
9.3266	1.02605	0.7592	0.2817
9.35728	1.02118	0.72837	0.28294
9.38796	1.01717	0.69536	0.28388
9.41864	1.01361	0.66017	0.28454
9.44932	1.01001	0.62285	0.28487
9.48	1.00592	0.58351	0.28474
9.51068	1.00088	0.54243	0.28402
9.54136	0.9945	0.50003	0.28252
9.57204	0.98646	0.45698	0.28007
9.60272	0.97648	0.41421	0.27653
9.6334	0.96436	0.37292	0.27178
9.66408	0.94998	0.33465	0.26574
9.69476	0.93325	0.30123	0.25838
9.72544	0.91415	0.27459	0.24975
9.75612	0.8927	0.25638	0.23995
9.7868	0.869	0.24732	0.22914
9.81748	0.84314	0.24675	0.21759
9.84816	0.81532	0.25266	0.20565
9.87884	0.78574	0.26248	0.19382
9.90952	0.75467	0.27368	0.18268
9.9402	0.72242	0.28425	0.17296
9.97088	0.68935	0.29271	0.16544

## Sheet: Fig.1e
	0.1Pt/STO	0.25Pt/STO	0.5Pt/STO	1Pt/STO	0.1Pt/STO	0.25Pt/STO	0.5Pt/STO	1Pt/STO
0	0.33892	1.75542	1.3403	-1.08	9887.49	9868.97	9821.81	9885.7
0.1	1.38775	0.26542	1.09992	0.0247	9806.56	9794.87	9716.87	9783.96
0.2	1.45162	1.47345	0.25291	-1.23	9749.89	9733.53	9639.65	9701.3
0.3	0.2055	-0.918	1.0759	-1.35	9697.97	9690.78	9572.53	9631.51
0.4	2.70937	2.16093	0.33888	7.52687	9621.87	9644.46	9521.36	9579.04
0.5	0.69324	0.76967	3.05187	32.4287	9629.74	9622.67	9477.27	9550.33
0.6	1.04711	1.72842	12.0748	54.8305	9615.91	9597.72	9448.08	9508.93
0.7	1.66099	3.56716	26.4478	63.3323	9610.57	9589.35	9433.76	9481.56
0.8	6.53486	11.1059	41.3208	81.234	9605.35	9580.7	9410	9457.52
0.9	11.1987	16.3646	57.1938	120.236	9593.31	9561.16	9394.73	9437.81
1	15.6826	23.4234	60.5668	134.438	9590.11	9561.49	9378.87	9426.58
1.1	21.3665	28.2821	71.9398	149.639	9588.25	9544.65	9372.12	9415.94
1.2	25.7504	33.1409	86.3128	160.841	9586.75	9556.58	9367.65	9412.05
1.3	33.6342	37.8996	99.0858	170.043	9584.83	9543.74	9361.27	9406.58
1.4	40.7181	42.8584	131.059	181.245	9582.38	9554.9	9371.23	9407.36
1.5	46.502	48.3171	142.032	186.447	9582.65	9561.71	9366.52	9410.17
1.6	52.5858	52.1758	154.005	199.649	9588.54	9562.86	9367.25	9413.27
1.7	59.0697	53.1346	163.978	204.85	9594.59	9559.72	9376.45	9418.85
1.8	62.4536	56.4933	175.951	208.052	9595.4	9576.32	9381.6	9422.15
1.9	67.0375	62.5521	184.924	212.254	9592.54	9583.14	9385.94	9433.81
2	71.3213	65.8108	192.897	214.456	9595.68	9590.78	9394.33	9446.63
2.1	73.2052	68.8696	199.87	215.657	9592.32	9598.48	9401.35	9453.72
2.2	73.9891	71.9283	206.843	215.859	9593.36	9589.41	9412.53	9469.28
2.3	76.2729	75.387	217.816	215.061	9597.12	9588.2	9420.06	9476.6
2.4	77.6568	79.5458	225.789	216.263	9599.33	9591.75	9433.33	9486.27
2.5	79.5407	81.6045	230.762	213.465	9609.23	9609.31	9436.95	9500.75
2.6	83.9246	87.3633	234.735	213.666	9619.8	9606.59	9451.47	9506.34
2.7	85.6084	94.722	239.708	211.868	9624.44	9625.42	9462.02	9520.31
2.8	86.5923	99.4807	242.681	210.07	9629.98	9634.96	9455.1	9532.93
2.9	87.4762	104.54	245.654	204.272	9640.44	9631.15	9462.3	9540.45
3	89.5601	111.598	245.627	203.474	9646.35	9644.73	9471.75	9549.68
3.1	90.7439	113.657	248.6	197.675	9660.17	9648.19	9479.76	9542.05
3.2	91.7278	115.716	248.573	196.877	9668.37	9652.75	9489.63	9558.18
3.3	93.4117	115.775	251.546	192.079	9669.64	9661.37	9499.49	9566.32
3.4	95.0955	118.833	249.519	187.281	9677.97	9668.53	9504.61	9576.59
3.5	96.6794	119.892	250.492	185.483	9686.38	9670.97	9509.34	9581.42
3.6	98.1633	119.951	248.464	179.684	9692.38	9681.9	9520.98	9597.06
3.7	98.5472	120.009	247.438	176.886	9701.84	9696.94	9529.61	9602.79
3.8	100.831	123.068	247.411	171.088	9707.49	9693.84	9535.11	9616.28
3.9	102.515	122.127	247.383	169.29	9711.74	9702.9	9542.73	9624.08
4	102.299	123.186	246.357	163.492	9720.48	9707.48	9548.55	9631.13
4.1	103.183	124.244	246.329	157.693	9723.46	9711.55	9556.9	9638.87
4.2	103.766	126.303	243.303	153.895	9730.15	9715.87	9563.72	9650.44
4.3	104.35	123.362	242.275	148.097	9734.03	9721.36	9570.92	9656.35
4.4	105.634	125.421	238.249	147.299	9739.99	9724.66	9576.58	9660.14
4.5	107.318	125.479	237.221	146.501	9746.55	9730.53	9583.2	9672.02
4.6	108.602	124.538	235.194	142.702	9749.97	9739.56	9590.42	9676.73
4.7	109.886	125.597	234.167	141.904	9755.27	9739.76	9596.28	9682.35
4.8	107.57	126.656	230.14	139.106	9763.84	9743.05	9605.04	9695.02
4.9	107.954	126.714	228.113	136.308	9768.09	9748.61	9606.47	9700.06
5	106.438	126.773	226.086	134.51	9773.32	9753.47	9616.17	9704.04
5.1	104.121	127.832	225.059	131.711	9775.79	9756.25	9619.85	9705.5
5.2	103.905	129.891	220.032	130.913	9776.71	9760.98	9620.72	9720.72
5.3	99.8891	130.949	220.005	127.115	9784.39	9766.22	9627.79	9724.51
5.4	100.673	131.008	216.978	126.317	9785.37	9769.48	9634.71	9728.82
5.5	98.4569	132.067	214.951	122.519	9792.9	9772.92	9641.8	9735.05
5.6	97.6407	133.125	213.924	120.72	9795.48	9775.46	9641.5	9737.81
5.7	95.9246	134.184	209.897	120.922	9800.71	9787.12	9644.8	9744.3
5.8	94.7085	134.243	207.87	118.124	9803.59	9784.32	9652.16	9750
5.9	93.8924	135.302	206.843	117.326	9801.78	9788.32	9654.08	9752.12
6	92.1762	136.361	203.816	116.528	9807.12	9794.76	9660.91	9759.12
6.1	90.6601	137.419	198.789	113.729	9810.14	9792.75	9663.3	9759.7
6.2	89.244	137.478	197.762	113.931	9815.75	9797.78	9666.69	9764.56
6.3	88.2278	135.537	196.735	110.133	9820.04	9798.81	9671.27	9767.3
6.4	86.6117	135.595	192.708	111.335	9821.92	9801.66	9678.32	9771.5
6.5	84.5956	134.654	190.681	109.537	9822.12	9807.87	9682.8	9776.66
6.6	83.1795	133.713	188.654	109.738	9825.11	9805.69	9688.06	9778.9
6.7	80.0633	131.772	183.627	107.94	9829.38	9810.52	9686.18	9783.98
6.8	77.6472	131.83	182.6	107.142	9828.05	9812.21	9685.77	9786.71
6.9	74.8311	129.889	181.573	104.044	9831.3	9806.65	9694.18	9791.9
7	72.115	128.948	180.546	103.746	9838.61	9813.77	9694.93	9795.15
7.1	68.7469	126.007	176.519	103.247	9836.09	9814.22	9699.37	9797.56
7.2	66.2788	127.065	175.492	102.349	9835.23	9822.16	9706.89	9799.38
7.3	63.5106	125.124	172.465	100.051	9840.08	9819.35	9711.57	9799.64
7.4	60.6426	123.183	172.438	98.0528	9845.25	9819.35	9707.3	9801.4
7.5	60.4745	120.242	167.411	98.8546	9843.7	9825.71	9713.85	9804.67
7.6	58.8064	118.3	166.384	97.4564	9850.51	9825.4	9716.95	9810.9
7.7	57.9382	116.359	164.357	95.4582	9851.99	9825.51	9719.96	9811.03
7.8	54.3702	114.418	161.33	93.46	9851.26	9828.38	9724.44	9814.97
7.9	53.8021	112.477	159.303	91.7618	9856.1	9824.3	9729.66	9816.96
8	53.0339	108.535	157.276	92.9636	9857.48	9830.66	9731.44	9819
8.1	51.5658	109.594	155.249	90.9654	9856.73	9832.45	9736.56	9826.05
8.2	49.3978	108.653	153.222	90.5672	9861.43	9831.25	9739.46	9821.21
8.3	48.5296	105.712	150.195	82.5691	9857.65	9835.57	9742.05	9827.51
8.4	46.9615	103.77	150.168	82.4708	9859.65	9838.75	9746.83	9828.82
8.5	45.9935	100.829	148.141	82.3726	9865.51	9836.69	9749.58	9832.24
8.6	46.9253	97.7878	145.114	78.7744	9869.11	9841.55	9752.63	9828.93
8.7	45.0573	94.8466	143.087	80.3762	9866.76	9844.4	9756.6	9835.57
8.8	43.9892	92.4053	143.06	78.478	9866.8	9842.13	9760.66	9835.52
8.9	45.021	89.764	139.033	77.7798	9868.96	9842.03	9763.58	9838.15
9	42.3529	87.4228	137.006	75.5816	9872.58	9843.3	9766.67	9838.86
9.1	40.5848	84.6816	134.979	75.2834	9873.95	9843.38	9769.27	9840.71
9.2	39.7167	82.7403	132.952	76.4852	9869.98	9844.41	9773.85	9840.5
9.3	39.4486	79.799	129.925	74.587	9875.31	9843.28	9776.35	9841.92
9.4	37.7805	76.6578	128.898	73.6888	9870.11	9847.35	9780.97	9845.05
9.5	38.3124	73.1165	126.871	72.0906	9870.61	9853.42	9783.87	9850.04
9.6	37.0443	70.0753	124.844	71.9924	9870.91	9848.21	9786.28	9847.63
9.7	36.8762	66.334	123.817	72.2942	9876.68	9851	9792.16	9847.27
9.8	35.9081	63.3927	114.79	71.096	9879.02	9853.22	9797	9850.58
9.9	34.74	61.6515	120.763	69.5978	9878	9845.7	9800.7	9853.89
10	33.4719	58.9102	117.736	69.2996	9884.76	9851.57	9812.32	9855.92
10.1	34.2038	59.469	109.709	69.3014	9877.94	9851.69	9816.01	9853.97
10.2	31.7157	56.3277	108.682	70.0032	9879.86	9850.85	9818.12	9855.81
10.3	30.448	54.8865	107.267	66.505	9881.6	9856.64	9822.97	9862.74
10.4	28.7157	53.8521	105.149	64.0068	9882.2	9854.11	9825.17	9860.2
10.5	26.2117	53.2178	104.031	65.4086	9882.65	9852.53	9827.37	9860.52
10.6	29.1977	53.4836	100.913	64.8104	9884.28	9854.48	9832.92	9861.04
10.7	28.5337	52.1471	97.7949	63.7122	9884.13	9854.17	9835.02	9864.76
10.8	28.4797	51.0482	98.677	62.214	9884.49	9859.53	9838.89	9861.79
10.9	29.1956	49.5492	95.559	62.8158	9886.88	9857.56	9841.3	9863.24
11	28.7916	48.5503	95.4411	61.8176	9886.81	9854.12	9843.69	9866.97
11.1	29.3276	46.6514	91.5231	61.3194	9886.95	9856.3	9842.27	9865.02
11.2	26.6935	43.9525	89.4052	61.5212	9892.49	9860.51	9843.71	9865.02
11.3	28.4995	42.2535	88.5872	58.223	9886.07	9858.84	9845.62	9869.3
11.4	29.1755	40.9546	85.7825	58.8248	9886.74	9857.97	9847.74	9870.33
11.5	27.7114	40.4557	85.6254	59.4266	9884.3	9863.05	9852.11	9871.6
11.6	26.5274	39.2568	83.6684	58.6284	9890.64	9858.77	9855.12	9871.09
11.7	26.8934	38.4578	84.3113	58.3302	9886.46	9862.87	9857.42	9871.85
11.8	25.6293	39.5589	81.7542	57.832	9890.57	9860.91	9858.46	9875.26
11.9	26.9953	37.76	81.9971	57.0338	9890.86	9861.39	9862.3	9872.17
12	28.3913	38.561	80.7401	55.7356	9888.68	9864.52	9861.66	9870.34
12.1	28.0673	39.0621	80.583	56.3374	9888.54	9862	9864.89	9875.31
12.2	26.3632	38.2632	80.4259	54.7392	9888.76	9864.24	9861.19	9872.45
12.3	26.8992	39.3642	80.7689	54.641	9890.8	9862.52	9865.52	9875.58
12.4	27.4651	36.3905	79.0118	53.6428	9890.58	9863.17	9861	9875.92
12.5	25.8811	35.9967	78.4547	53.0446	9886.81	9860.56	9862.02	9874.97
12.6	27.2971	35.2729	78.5392	52.9464	9888.9	9863.78	9867.3	9872.02
12.7	25.7531	34.4291	76.5237	53.5482	9892.99	9860.15	9865.37	9875.96
12.8	26.159	35.5054	75.4082	51.25	9888.11	9865.47	9866.05	9874.9
12.9	25.285	33.7216	73.1927	51.2518	9888.88	9864.78	9869.63	9877.46
13	25.451	34.5278	73.4772	51.0536	9901.97	9864.59	9865.9	9879.14
13.1	24.7469	35.0041	71.7617	50.3554	9890.37	9863.89	9864.89	9878.42
13.2	25.2229	34.1703	69.7461	49.5572	9902.9	9863.74	9864.66	9880.29
13.3	24.2389	35.2465	69.7306	47.259	9888.47	9864.26	9864.65	9882.01
13.4	24.8349	33.4627	68.2151	49.8608	9892.15	9866.21	9862.37	9880.5
13.5	25.0508	34.2202	69.3996	47.4626	9892.98	9869.64	9866.49	9881.04
13.6	26.1668	34.6476	66.0841	46.1644	9901.87	9868.11	9867.56	9881.24
13.7	24.7128	33.755	65.2686	45.7662	9902.27	9868.57	9872.74	9886.13
13.8	25.0287	34.7825	65.3531	43.068	9904.45	9867.76	9872.4	9881.72
13.9	23.4647	32.9599	63.7376	43.0698	9904.57	9866.02	9864.46	9884.8
14	23.8107	33.7173	63.5221	43.5716	9904.47	9863.84	9872.31	9888.97
14.1	23.6675	34.1447	64.0065	40.2734	9903.38	9866.51	9870.76	9887.34
14.2	23.6344	33.2522	63.191	40.6752	9902.25	9869.58	9873.87	9883.44
14.3	23.3513	34.2796	61.6755	41.8793	9899.74	9861.96	9870.58	9885.76
14.4	25.4081	32.447	59.06	42.0835	9900.97	9867.35	9870.25	9884.56
14.5	23.395	33.2045	58.7445	43.4877	9901.9	9865.97	9875.2	9886.11
14.6	23.0819	33.6419	56.429	43.1919	9904.43	9869.09	9873.58	9884.01
14.7	22.7687	32.7493	56.0135	40.8961	9904.23	9865	9870.14	9888.09
14.8	22.1356	33.7767	55.398	41.2003	9906.32	9866.49	9873.72	9881.9
14.9	23.7724	31.9442	56.4825	39.6045	9907.61	9869.63	9874.21	9888.93
15	22.0893	32.7016	54.567	40.5087	9902.78	9868.14	9870.07	9883.72
15.1	22.0662	33.129	52.6514	38.9128	9903.95	9869.27	9873.49	9886.17
15.2	21.7731	32.2364	53.8359	40.517	9898.44	9868.18	9873.25	9879.94
15.3	22.9099	33.2739	52.1204	39.0212	9904.31	9867.62	9874.7	9886.32
15.4	24.0867	31.4413	50.9049	40.3254	9905.82	9871.49	9871.91	9885.06
15.5	21.4236	32.1987	48.8894	38.3296	9903.48	9871.76	9871.9	9886.8
15.6	21.3705	32.6262	48.8739	39.1338	9904	9874.34	9868.19	9882.76
15.7	21.6974	31.7336	48.6584	37.838	9901.73	9869.75	9869.79	9885.58
15.8	20.8942	32.761	47.9429	38.2421	9902.3	9872.49	9869.99	9886.71
15.9	21.2111	30.9285	46.7274	37.8463	9904.65	9870.87	9874.18	9888.03
16	21.888	31.6959	46.3119	37.2505	9902.55	9870.56	9876.58	9885.5
16.1	20.9648	32.1233	43.9862	38.3547	9903.51	9868.18	9876	9888.07
16.2	19.8317	31.2307	46.7606	37.6589	9907.56	9870.03	9873.7	9892.09
16.3	20.4386	32.2582	44.235	37.0631	9906.32	9871.79	9872.12	9893.39
16.4	20.5854	30.4256	44.8094	39.0673	9907.11	9874.47	9878.26	9886.01
16.5	20.7423	31.183	43.4838	37.4714	9908.33	9875.6	9875.62	9888.25
16.6	19.9891	30.8305	43.5582	38.2756	9912.1	9871.05	9877.29	9886.73
16.7	21.256	31.8579	43.9326	37.7798	9911.37	9875.44	9872.74	9890.96
16.8	21.0328	30.0253	44.007	35.784	9906.44	9874.97	9873.62	9891.97
16.9	18.3397	30.7828	42.4814	36.9882	9907.67	9876.15	9873.3	9890.77
17	19.3666	31.2102	43.4558	35.5924	9909.37	9873.45	9870.08	9889.95
17.1	19.9908	30.3176	42.9303	36.1966	9909.03	9876.78	9876.48	9889.76
17.2	19.225	31.345	41.6046	35.7007	9905.89	9869.41	9871.98	9893.05
17.3	18.9193	29.5225	42.479	35.4049	9908.98	9873.36	9877.85	9892.49
17.4	19.4793	30.2799	42.4534	35.9091	9909.08	9878.41	9873.41	9896.33
17.5	19.8392	30.7073	43.3278	36.0133	9907.49	9875.73	9874.89	9890.8
17.6	19.6792	29.8148	42.8022	36.5175	9908.64	9874.36	9874.95	9893.08
17.7	19.0993	30.8422	42.5906	35.4217	9909.15	9876.49	9879.96	9897.03
17.8	19.8892	29.0096	43.3789	34.3259	9911.66	9875.47	9874.67	9892.39
17.9	19.2792	29.767	41.9673	34.9301	9907.89	9876.64	9879.9	9894.05
18	19.3592	30.2045	42.8556	33.8343	9911.15	9873.52	9878.69	9889.92
18.1	18.4892	29.3119	42.544	32.8385	9906.3	9874.33	9877.06	9889.59
18.2	18.6492	30.3393	43.2324	30.1626	9913.08	9875	9878.32	9893.52
18.3	18.8592	28.5068	41.4207	29.7368	9911.24	9876.92	9874.93	9890.67
18.4	18.5792	29.2642	40.7091	29.931	9908.17	9874.77	9877.43	9891.62
18.5	18.2392	28.9016	40.6974	29.2552	9907.63	9878.49	9875.46	9889.02
18.6	19.4392	29.9291	41.9858	29.0594	9911.51	9877.66	9874.27	9897.66
18.7	18.1692	28.1065	41.7741	29.0935	9913.16	9877.29	9876.7	9894.66
18.8	18.6192	28.8639	41.1625	29.5777	9913.23	9873.48	9878.5	9894.62
18.9	18.8792	29.2913	38.0508	28.8519	9911.76	9876.34	9879.39	9894.34
19	18.5792	28.3987	40.3392	29.3061	9912.88	9874.85	9874.53	9892.59
19.1	18.0592	29.4262	38.9276	28.1003	9910.94	9873.45	9873.9	9897.28
19.2	19.2492	27.5936	37.2159	27.4845	9908.34	9874.54	9874.09	9895.24
19.3	18.9692	28.351	40.6043	26.8287	9909.19	9877.2	9877.34	9899.77
19.4	18.3592	28.7885	39.3926	28.1228	9909.24	9877.98	9876	9893.61
19.5	18.0692	27.8959	40.481	26.4271	9907.21	9877.58	9874.71	9894.97
19.6	17.6692	28.9233	39.5693	25.3812	9910.58	9870.24	9880.02	9894.37
19.7	16.3492	27.0908	38.7577	26.0454	9909.29	9873.06	9878.73	9898.97
19.8	16.3492	27.8482	39.346	25.8796	9914.99	9874.99	9874.35	9890.11
19.9	17.6892	28.2756	36.9344	25.9638	9910.26	9869.54	9876.91	9895.47
20	17.6992	27.383	37.6227	24.538	9908.36	9877.09	9879.01	9893.8
20.1	16.6992	28.4205	37.4111	26.7322	9909.74	9873.39	9875.88	9895.65
20.2	18.0792	26.5879	39.6994	24.7663	9908.18	9875	9875.34	9896.9
20.3	17.0591	27.3453	36.7878	25.3105	9908.83	9874.02	9879.97	9892.72
20.4	15.7392	26.3828	38.0762	26.5347	9910.89	9874.56	9877	9893.31
20.5	16.6892	27.1402	36.8645	27.4789	9911.64	9875.97	9876.68	9895.93
20.6	17.4392	27.5676	38.0528	29.4631	9908.41	9872.05	9881.98	9897.8
20.7	17.3592	26.675	38.2412	27.4173	9910.42	9872.6	9879.95	9894.39
20.8	17.9992	27.7125	38.2296	29.753	9911.44	9874.17	9876.26	9897.74
20.9	17.4792	25.8799	36.3179	29.2587	9911.12	9875.38	9878.55	9893.93
21	16.0492	26.6373	36.2063	30.8444	9909.65	9876.36	9881.38	9897.23
21.1	16.5091	27.0648	36.7946	29.7601	9911.9	9873.88	9885.52	9893.68
21.2	14.9991	26.1722	36.574	28.6258	9908.81	9876.54	9884.03	9892.81
21.3	15.7992	27.1996	37.0533	29.2416	9912.6	9874.36	9884.24	9892.31
21.4	17.3991	25.3771	36.5326	31.0073	9908.51	9873.98	9880.26	9893.14
21.5	17.2991	26.1345	37.2119	29.903	9908.8	9878.06	9879.11	9893.67
21.6	15.2136	26.5619	36.0913	30.0387	9910.19	9876.07	9884.49	9898.22
21.7	16.7181	25.6693	34.6706	29.9444	9910.2	9872.79	9884.21	9898.88
21.8	17.0225	26.6968	34.9499	29.8301	9911.27	9877.93	9879.43	9898.74
21.9	16.447	24.8642	34.9292	29.3558	9909.1	9874.97	9884.55	9900.28
22	17.0015	25.6216	34.6085	29.6716	9909.59	9875.3	9881.34	9891.58
22.1	15.646	24.829	33.5879	28.3973	9913.19	9875.58	9883.74	9895.19
22.2	15.0305	25.4965	33.9671	27.543	9906.24	9874.19	9883.25	9897.96
22.3	13.985	26.7839	34.9465	30.3987	9907.61	9876.63	9883.68	9896.1
22.4	15.6094	24.9814	36.6258	27.7744	9907.66	9873.72	9883.64	9896.24
22.5	16.8339	25.3588	34.6051	28.8101	9905.13	9875.72	9884.73	9897.13
22.6	15.8184	24.7062	34.3845	28.2158	9909.08	9875.67	9885.21	9900.6
22.7	17.2528	25.4436	33.8638	28.6416	9908.2	9876.29	9880.61	9901.62
22.8	16.9273	25.1211	33.7431	28.1373	9910.17	9875.8	9880.79	9896.12
22.9	15.7418	25.7285	34.7224	28.763	9907.48	9873.19	9885.43	9895.18
23	15.0663	24.8059	32.1017	30.2587	9906.53	9878.3	9882.77	9898.85
23.1	16.5308	24.7333	33.281	28.5744	9911.65	9875.52	9880.99	9894.44
23.2	14.3752	24.7308	34.1604	28.7702	9913.95	9877.04	9879.86	9895.3
23.3	13.8897	24.3482	33.3397	25.8359	9911.22	9872.59	9880.96	9897.89
23.4	15.0342	25.4956	33.419	29.0416	9909.89	9870.93	9878.34	9899.28
23.5	14.0887	25.7431	33.1983	27.6273	9908.51	9875.82	9883.09	9898.66
23.6	15.5131	23.9005	32.9776	28.873	9908.72	9875.88	9882.35	9896.43
23.7	14.9476	23.6179	32.957	28.2987	9912.45	9878.05	9883.08	9899.03
23.8	14.1021	23.8653	33.4363	27.0844	9911.15	9877.16	9883.64	9897.59
23.9	15.1866	24.9528	32.9156	27.5301	9915.29	9876.53	9882.26	9901.14
24	14.611	24.7602	33.0949	28.8559	9911.08	9873.68	9881.62	9902.86
24.1	15.2155	23.8376	32.1743	26.2416	9915.25	9873.4	9882.41	9897.86
24.2	14.25	23.995	31.3536	26.6973	9909.75	9877.99	9880.95	9896.16
24.3	16.6244	24.5925	32.1329	26.223	9913.39	9876.76	9883.37	9900.68
24.4	13.5389	22.9699	32.9122	27.2687	9914.11	9875.5	9883.68	9898.69
24.5	13.9534	23.4974	32.3916	27.0344	9911.16	9874.36	9885.02	9898.67
24.6	15.2579	21.8448	30.1709	26.5501	9912.51	9875.64	9886.03	9900.18
24.7	14.8424	23.3722	31.0502	27.9359	9912.35	9875.71	9882.92	9901.62
24.8	14.9368	23.3296	31.5295	26.1516	9905.59	9874.31	9879.77	9902.7
24.9	13.9113	23.4371	30.7088	26.9473	9912.6	9874.21	9883.05	9899.34
25	13.4258	22.1745	31.9881	27.393	9908.41	9874.57	9878.86	9897
25.1	15.3803	22.8719	30.9675	26.1487	9911.09	9876.46	9884.04	9902.19
25.2	15.2048	23.6493	29.7468	25.7744	9911.24	9876.83	9888.32	9901.12
25.3	14.9293	22.6468	30.6261	25.2101	9908.65	9878.22	9882.75	9890.78
25.4	15.1237	20.9642	29.9054	26.8359	9908.29	9874.15	9883.35	9901
25.5	13.5882	24.1016	29.8847	25.5416	9907.19	9873.77	9880.51	9898.62
25.6	15.1627	22.6691	30.164	25.7573	9908.06	9876.32	9887.81	9897.8
25.7	15.0971	22.3865	29.7434	26.133	9907.01	9874.15	9887.17	9898.49
25.8	13.3515	23.7239	31.0227	24.9987	9908.46	9873.98	9880.38	9896.5
25.9	11.7661	23.4214	30.602	26.0444	9907.02	9878.59	9881.9	9896.29
26	14.1406	22.6588	29.5814	26.0101	9908.13	9879.26	9885.03	9895.87
26.1	14.1151	21.4762	28.8606	26.8959	9908.54	9878.5	9883.67	9901.21
26.2	12.4995	22.8836	29.74	25.2716	9906.66	9874.66	9886.03	9896.84
26.3	12.654	23.4811	28.5193	27.9573	9908.41	9874.53	9882.33	9895.52
26.4	12.9985	22.4085	28.1986	24.713	9910.8	9870.43	9886.68	9897.39
26.5	13.3029	20.9759	28.5779	24.1287	9910.2	9878.29	9883.65	9896.71
26.6	12.9374	22.1733	29.8573	24.9144	9909.83	9871.15	9886.53	9896.62
26.7	14.4319	22.3508	29.1366	26.2301	9906.82	9876.31	9885.53	9897.81
26.8	13.7664	21.6182	28.5159	25.2059	9909.44	9875.66	9885.14	9897.4
26.9	13.4909	21.1356	28.5952	24.9816	9913.21	9877.28	9888.42	9898.29
27	12.9953	21.0431	28.0745	25.5273	9909.86	9873.52	9886.4	9898.3
27.1	13.9198	20.9105	28.8538	25.223	9911.54	9877.36	9883.99	9895.09
27.2	13.7143	20.5979	29.2764	26.0487	9907.14	9878.36	9884.38	9896.02
27.3	13.7188	22.6354	28.0989	25.7144	9911.16	9876.95	9885.65	9896.14
27.4	14.0332	22.4628	30.1214	25.3002	9909.26	9877.91	9882.81	9895.92
27.5	14.9477	21.3302	28.3439	25.6259	9911.46	9878.14	9884.6	9898.98
27.6	13.0422	20.9576	30.2664	25.8216	9913.03	9876.98	9883.36	9897.86
27.7	13.8167	22.0651	29.6889	25.0973	9908.71	9872.87	9880.85	9896.16
27.8	12.4812	21.4225	29.8114	23.863	9906.71	9872.91	9886.63	9896.91
27.9	14.3256	20.1899	29.9339	26.2587	9912.57	9874.09	9882.66	9899.1
28	13.2401	20.2474	29.7564	24.7544	9915.13	9873.22	9882.98	9895.68
28.1	13.2946	21.4048	29.5789	25.3701	9910.81	9873.84	9883.32	9899.86
28.2	13.779	19.8122	27.3014	25.7459	9914.33	9870.45	9886.44	9897.5
28.3	12.8735	20.5297	29.5239	22.9516	9910.6	9875.48	9882.75	9900.91
28.4	12.878	21.5471	29.8465	24.8373	9918.01	9872.18	9885.55	9900.19
28.5	13.6625	21.3145	27.669	24.793	9913.06	9877.21	9883.28	9902.03
28.6	13.927	20.2319	28.3914	23.7987	9912.02	9877.22	9890.39	9899.72
28.7	13.3114	20.7894	27.714	24.4744	9916.05	9873.14	9881.74	9894.74
28.8	13.2659	20.0668	28.6365	26.1702	9914.42	9876.74	9878.79	9898.9
28.9	13.2604	21.2342	29.259	23.0759	9912.54	9870.02	9883.88	9896.94
29	11.6949	20.2917	27.8815	24.7816	9917.76	9875.12	9882.13	9902.95
29.1	12.5693	20.3391	28.704	24.9173	9913.81	9871.9	9882.01	9897.79
29.2	12.6338	20.8465	28.7265	24.333	9913.31	9874.1	9884.54	9895.47
29.3	11.1883	19.7139	28.649	26.5687	9911.87	9877.77	9881.22	9897.3
29.4	12.6128	20.5214	28.4715	24.2945	9912.24	9876.94	9880.86	9897.19
29.5	11.5173	19.9488	27.094	22.8202	9914.57	9877.53	9886.06	9897.03
29.6	11.8317	19.2562	28.4165	24.7959	9914.42	9879.49	9886.17	9896.3
29.7	12.7162	20.5736	27.639	24.1216	9915.16	9874.45	9880.1	9897.89
29.8	11.8807	20.3611	29.3615	24.1173	9919.28	9871.73	9882.92	9895.47
29.9	13.2851	20.2885	27.5841	23.033	9915.96	9877.63	9885.27	9897.56
30	12.7796	19.976	27.1065	24.1387	9914.31	9872.3	9882.63	9894.42
30.1	12.2341	19.8134	28.329	24.3545	9912.84	9872.33	9885.26	9893.46
30.2	11.0086	18.2508	27.2515	24.1502	9916.66	9871.59	9886.25	9898.02
30.3	12.873	18.6082	29.274	23.4459	9916.85	9875.72	9882.69	9895.55
30.4	11.6675	19.6356	27.4966	24.3916	9916.7	9874.06	9887.5	9899.28
30.5	10.862	18.8931	27.4191	23.8373	9918.83	9874.48	9880.81	9897.99
30.6	11.7565	20.7505	27.2416	22.783	9914.5	9875.76	9886.09	9900.12
30.7	10.581	18.868	28.0641	22.8887	9918.21	9874.15	9888.59	9898.13
30.8	12.3855	19.0154	26.8366	24.6444	9911.81	9872.98	9891.65	9894.73
30.9	12.5899	19.0628	27.9091	24.4502	9913.23	9875.3	9879.29	9897.57
31	9.78439	19.0402	27.5316	25.6459	9913.84	9874.52	9890.42	9900.41
31.1	11.2989	18.3377	26.5741	24.8316	9912.77	9873.44	9887.39	9899.83
31.2	11.3433	19.3651	27.5766	23.2373	9916.57	9876.31	9886.51	9898.96
31.3	11.9478	17.6025	26.4291	23.683	9913.04	9873.9	9887.8	9897.88
31.4	11.7223	18.6599	25.6916	23.1988	9913.24	9871.31	9884.5	9898.84
31.5	10.4068	18.9674	27.2441	23.0445	9914.88	9875.17	9886.33	9898.27
31.6	12.6813	18.6148	26.6066	22.6802	9913.86	9873.23	9887.74	9894.02
31.7	11.4157	20.7722	27.7891	24.8559	9916.69	9873.56	9884.85	9898.25
31.8	11.2802	19.3197	28.4117	22.1816	9914.4	9875.09	9886.66	9900.44
31.9	11.4647	17.4171	25.6942	24.2273	9915.62	9871.81	9887.52	9901.27
32	11.9592	17.7645	27.6566	22.553	9916.35	9872.54	9885.6	9903.18
32.1	12.1036	17.5419	26.5692	23.5888	9917.59	9878.45	9884.21	9898.91
32.2	11.7381	17.7693	26.9916	24.7445	9920.87	9878.92	9885.64	9901.52
32.3	11.0826	19.2268	28.0242	24.4002	9922.46	9877.7	9884.64	9900.68
32.4	10.7171	18.5643	28.0467	23.1759	9919.26	9877.48	9884.38	9899.46
32.5	11.6815	17.6017	27.7692	23.7216	9922.46	9879.9	9880.86	9899.61
32.6	13.0659	17.6991	25.6717	24.7873	9921.74	9879.5	9878.1	9903.25
32.7	11.1105	18.5065	25.4842	23.7631	9915.69	9878.73	9879.95	9898.92
32.8	12.325	17.124	26.4167	23.7688	9918.87	9877.3	9887.37	9900.2
32.9	10.3494	17.6914	26.5692	22.7345	9920	9873.82	9885.46	9902.68
33	11.1339	18.2488	27.6817	23.4602	9917.33	9879.18	9882.57	9902.1
33.1	11.3985	15.9962	26.3142	22.1359	9920.1	9877.43	9883.48	9904.7
33.2	12.0729	16.8536	27.3767	23.6916	9913.37	9879.33	9889.94	9900.99
33.3	10.2073	19.3511	25.3992	23.1573	9915.88	9877.74	9889.2	9898.98
33.4	10.2818	15.7186	26.6217	23.0931	9913.66	9880.83	9890.79	9900.01
33.5	9.5563	15.796	25.2242	22.8987	9915.34	9877.13	9887.69	9903.04
33.6	10.5308	15.3334	26.4167	23.5245	9915.13	9876.33	9884.02	9903.07
33.7	11.1253	14.9508	26.5093	23.3002	9912.74	9876.53	9887.19	9903.94
33.8	11.2997	15.7082	24.1517	21.8559	9916.15	9876.13	9888.57	9900.19
33.9	12.2442	15.3456	26.4242	23.4216	9911.36	9880.22	9891.8	9901.98
34	11.0687	16.9631	26.6968	22.8773	9913.04	9875.47	9892.98	9904.42
34.1	9.67317	16.3805	25.8093	22.373	9914.42	9875.43	9889.9	9901.75
34.2	10.3776	16.768	25.8018	21.2088	9911.07	9877.14	9890.05	9904.6
34.3	11.8621	15.5054	26.1343	22.0045	9911.45	9879.01	9886.84	9907.16
34.4	11.6066	16.4628	27.4168	24.4902	9908.18	9877.17	9890.24	9897.15
34.5	10.8211	16.5203	24.8193	22.9059	9916.32	9882.78	9888.48	9897.98
34.6	8.79566	15.9577	24.9818	22.5316	9913.58	9882.26	9889.47	9901.38
34.7	10.75	17.3851	25.7143	23.1373	9910.96	9879.9	9889.09	9903.73
34.8	10.6745	16.5725	26.2968	22.413	9911.06	9880.4	9890.07	9900.55
34.9	10.809	15.77	25.0393	20.0588	9917.05	9883.22	9889.11	9903.75
35	9.89345	16.4574	25.6518	21.3145	9915.5	9880.18	9891.73	9903.33
35.1	9.82801	15.6248	24.6443	21.4302	9911.6	9882.37	9889.79	9903.59
35.2	10.7124	16.9322	26.0568	20.8059	9917.01	9885.89	9890.37	9906.8
35.3	9.17688	15.5697	25.2393	22.7816	9915.16	9879.28	9885.47	9903.61
35.4	9.22135	15.4571	26.7318	23.2073	9913.53	9881.77	9888.59	9901.53
35.5	11.9758	17.1245	27.0544	23.473	9911.92	9883.01	9887.22	9904.56
35.6	11.4601	16.712	25.9869	23.8788	9914.61	9884.97	9884.17	9903.17
35.7	9.12478	16.6594	25.3994	23.4445	9913	9880.38	9887.91	9908.64
35.8	11.4093	15.8668	24.3419	22.1102	9916.01	9881.97	9889.67	9906.97
35.9	10.6137	14.2343	25.9143	21.9359	9914.22	9885.61	9886.72	9906.51
36	10.7282	15.5017	25.8269	21.2116	9912.55	9882	9885.48	9905.31
36.1	11.3327	15.1991	26.4194	23.0073	9921.27	9882.12	9884	9905.73
36.2	11.4872	15.6565	26.1119	22.3031	9916.6	9880.63	9884.79	9901.73
36.3	10.0716	15.194	25.4644	20.7988	9918.12	9884.41	9882.79	9901.01
36.4	9.97612	14.7814	26.6969	23.1145	9917.54	9886.55	9886.24	9902.7
36.5	11.6806	16.7288	26.8094	21.5702	9918.2	9885.05	9886.7	9903.46
36.6	9.19511	16.1963	26.8819	21.5759	9918.49	9885.33	9885.81	9901.07
36.7	10.0495	14.0937	24.0144	22.4216	9918.36	9882.14	9880.43	9901.12
36.8	10.814	13.9311	26.5169	20.3773	9915.22	9882.38	9882.82	9900.34
36.9	9.5985	15.0085	24.8894	22.093	9920.17	9880.14	9882.83	9901.21
37	8.67298	14.856	26.3419	23.5788	9914.43	9882.41	9886.4	9906.29
37.1	10.2474	14.8734	25.9144	22.9645	9912.57	9885.76	9880.86	9900.76
37.2	9.36193	14.8108	26.537	22.0302	9916.93	9885.4	9882.04	9901.94
37.3	10.8764	15.2283	25.1595	22.8859	9916.49	9884.72	9885.43	9899.05
37.4	11.0909	13.6757	25.6719	21.5716	9918.4	9883.77	9885.29	9898.6
37.5	9.11536	13.9931	26.8145	22.6173	9916.38	9882.13	9881.66	9901.09
37.6	8.77991	14.1205	26.697	22.7131	9920.06	9884.32	9886.07	9899.55
37.7	10.4043	13.758	27.0095	20.0288	9918.5	9883.16	9887.48	9900.39
37.8	11.6588	12.6954	25.912	21.6145	9919.23	9881.01	9883.33	9903.93
37.9	10.2233	13.5028	25.4445	20.9902	9918.07	9880.44	9884.83	9898.41
38	10.2077	14.2302	25.837	20.7959	9918.76	9880.89	9884.31	9904.09
38.1	10.8022	14.5477	24.1695	22.4516	9921.64	9885.59	9886.79	9905.46
38.2	10.2367	13.9251	25.222	21.7074	9921.24	9884.05	9886.63	9903.22
38.3	10.8912	13.2126	24.6245	21.5431	9922.13	9884.18	9887.95	9903.32
38.4	9.20565	12.06	24.817	20.7888	9921.46	9884.15	9886.47	9905.19
38.5	7.69012	13.1174	26.0395	21.7845	9921.47	9884.39	9882.93	9904.96
38.6	9.59459	13.4948	24.332	21.4002	9918.6	9883.62	9883.6	9903.68
38.7	9.53908	13.4322	24.7845	21.1359	9920.95	9885.59	9886	9904.87
38.8	9.80355	14.0597	26.6771	20.9716	9914.71	9882.74	9882.5	9902.64
38.9	9.11803	13.4271	25.1396	21.1974	9921.74	9882.55	9883.56	9903.48
39	9.63251	13.4946	26.5321	21.113	9918.44	9879.47	9884.08	9903.02
39.1	9.197	12.482	24.6546	22.4188	9916.13	9882.07	9881.58	9900.59
39.2	9.39146	13.4194	26.017	21.5545	9914.29	9883.92	9880.96	9902.39
39.3	9.27593	10.7668	27.2096	23.0402	9918.34	9884.26	9883.92	9901.96
39.4	8.52041	11.9542	26.0221	21.466	9918.3	9879.69	9883.19	9901.13
39.5	9.24489	12.4117	25.7746	19.8416	9918.19	9889.46	9884.14	9901.83
39.6	8.92941	13.5491	26.5171	21.4474	9919.5	9885.15	9883.09	9904.5
39.7	10.0138	12.6666	25.5896	20.6431	9920.26	9880.51	9879.21	9905.18
39.8	10.9083	12.734	25.0221	21.7888	9919.01	9880.67	9888.72	9905.73
39.9	9.19279	12.4414	25.1346	21.1346	9918.78	9883.64	9883.19	9901.85
40	8.29727	10.8988	26.6171	19.1002	9917.9	9881.28	9885.58	9903.08
40.1	8.72191	13.1563	23.8796	19.8759	9915.93	9884.51	9885.99	9904.66
40.2	10.7762	13.1037	26.5821	17.9316	9918.52	9884.16	9884.89	9899.97
40.3	8.5007	12.1311	26.5546	20.7074	9919.2	9886.6	9883.24	9905.17
40.4	9.17518	12.7285	25.4772	18.3631	9919.3	9883.39	9885.24	9908.12
40.5	10.5197	13.716	26.1196	21.6487	9918.58	9883.45	9884.79	9907.42
40.6	8.71416	12.3634	26.2221	21.2745	9919.38	9886	9884.74	9910.42
40.7	9.17861	11.4009	26.0947	20.7802	9920.1	9883.33	9881.98	9910
40.8	8.79308	10.8083	24.6372	21.6159	9915.21	9882.08	9882.12	9905.2
40.9	11.2576	10.8757	26.9097	19.8117	9921.41	9882.61	9883.67	9911.37
41	9.02203	10.5031	25.2222	21.6773	9921.8	9886.08	9884.69	9911.33
41.1	9.13654	12.3806	25.7647	21.7531	9918.2	9885.78	9880.11	9905.98
41.2	9.79099	12.368	26.3972	19.4588	9917.13		9884.7	9905.74
41.3	10.4155	13.0354	25.4597	19.6245	9917.26		9886.06	9904.36
41.4	9.18994	13.5529	23.8722	19.6902	9914.38		9882.97	9903.85
41.5					9919.69		9884.23	9903.45
41.6					9918.23		9880.62	9904.96
41.7					9918.81		9884.1	9904.46
41.8
41.9					9919.49		9885.92
42					9920.02
42.1					9917.47
42.2					9919.54
42.3					9916.7
42.4					9914.93
					9918.84
					9919.91
					9917.57
					9913.06
					9917.97
					9917.13
					9915.94
					9919.93
					9911.57
					9917.05
					9918.22
					9916.4
					9915.67
					9917.6
					9915.37
					9918.75
					9912.79
					9917.43
					9916.02
					9914.17
					9912.24
					9912.73
					9915.08
					9919.46
					9911.61
					9914.89
					9914.03
					9914.6
					9914.61
					9916.22
					9917.51
					9912.09
					9921.91
					9918.92
					9919.69
					9916.26
					9915.58
					9915.1
					9917.81
					9918.58
					9918.59
					9919.76
					9917.77
					9917.62
					9915.73
					9915.49
					9915.42
					9922.6
					9925.34
					9918.88
					9917.76
					9919.74
					9918.49
					9918.42
					9918.17
					9920.27
					9920.26
					9920.85
					9917.51
					9917.73
					9923.93
					9920.74
					9923.5
					9921.45
					9920.36
					9918.1
					9915.1
					9919.7
					9915.22
					9917.65
					9919.43
					9923.47
					9921.49
					9917.11
					9920.06
					9917.49
					9919.2
					9919.04
					9919.58
					9918.69
					9920.14
					9915.53
					9919.61
					9920.4
					9917.83
					9921.77
					9921.67
					9924.13
					9916.68
					9924.1
					9920.25
					9918.85
					9921.56
					9916.94
					9922.61
					9925.17
					9917.76
					9919.99
					9919.61
					9922.9
					9922.63
					9921.46
					9922.22
					9918.62
					9922.91
					9920.24
					9921.08
					9920.08
					9918.05
					9917.33
					9924.14
					9918.8
					9918.56
					9918.08
					9917.35
					9919.5
					9923.06
					9926.84
					9922.76
					9921.45
					9921.85
					9926.33
					9924.4
					9920.25
					9924.95
					9926.35
					9922.52
					9923.69
					9921.35
					9915.93
					9925.93
					9924.29
					9911.15
					9919.9
					9918.69
					9922.06
					9918.88
					9918.71
					9919.79
					9921.54
					9914.85
					9918.34
					9922.38
					9925.48
					9922.06
					9922.08
					9916.17
					9921.54
					9921.15
					9923.02
					9917.83
					9922.41
					9916.2
					9922.53
					9921.76
					9921.91
					9920.51
					9918.98
					9917.82
					9919.97
					9922.69
					9925.24
					9923.19
					9922.19
					9917.38
					9921.85
					9916.16
					9913.92
					9917.45
					9920.48
					9919.33
					9914.55
					9915.97
					9916.66
					9920.05
					9914.59
					9921.24
					9914.13
					9918.22
					9919.5
					9911.66
					9918.35
					9916.34
					9918.22
					9916.17
					9913.11
					9919.24
					9921.44
					9921.87
					9916.85
					9917.32
					9920.71
					9919.19
					9918.02
					9920.31
					9919.31
					9921.78
					9919.78
					9916.25
					9916.5
					9914.5
					9916.08
					9914.93
					9914.41
					9913.3
					9914.84
					9916.99
					9916.84
					9915.79
					9914.29
					9916.28
					9919.32
					9912.16
					9916.61
					9914.56
					9918.88
					9911.11
					9918.51
					9914.8
					9915.98
					9916.17
					9915.4
					9915.13
					9913.26
					9916.53
					9916.6
					9920.95
					9917.51
					9920.79
					9915.21
					9918.21
					9917.88
					9916.89
					9919.49
					9919.3
					9920.95
					9916.99
					9916.75
					9917.99
					9918.3
					9914.94
					9919.28
					9922.58
					9916.49
					9916.35
					9921.6
					9912.39
					9918.09
					9915.81
					9914.22
					9913.76
					9917.36
					9917.48
					9914.07
					9916.82
					9918.5
					9915.21
					9915.36
					9912.06
					9915.71
					9918.36
					9913.24
					9917.62
					9918.9
					9919.06
					9916.14
					9918.5
					9917.37
					9917.57
					9916.54
					9917.53
					9914.1
					9916.65
					9917.94
					9914.41
					9913.99
					9921.43
					9916.15
					9915.1
					9915.5
					9919.67
					9921.57
					9915.13
					9919.88
					9921.12
					9919.59
					9926.27
					9914.81
					9916.73
					9914.57
					9920.44
					9917.8
					9918.59
					9915.99
					9916.51
					9916.12
					9919.05
					9921.68
					9921.52
					9917.97
					9922.38
					9919.89
					9918.55
					9918.75
					9921.63
					9921.85
					9917.23
					9922.3
					9915.66
					9917.53
					9916.97
					9917.93
					9915.06
					9919.23
					9916.5
					9920.32
					9919.94
					9920.91
					9921.84
					9923.34
					9920.85
					9915.93
					9918.68
					9917.78
					9917.32
					9920.34
					9917.38
					9920.83
					9915.97
					9913.99
					9917.51
					9920.4
					9914.12
					9914.76
					9913.08
					9913.28
					9912.45
					9915.56
					9912.62
					9915.87
					9916
					9916.64
					9919.83
					9920.7
					9917.23
					9920.57
					9917.2
					9915.47
					9918.7
					9917.28
					9920.02
					9918.52
					9915.81
					9916.77
					9918.51
					9919.83
					9918.28
					9916.67
					9916.46
					9916.03
					9914.38
					9917.92
					9915.2
					9917.72
					9918.98
					9916.74
					9919.24
					9912.8
					9918.97
					9916.79
					9917.17
					9920.44
					9920.45
					9920.81
					9916.75
					9919.51
					9917.32
					9917.53
					9921.19
					9921.59
					9918.57
					9917.3
					9920.96
					9919.19
					9921.2
					9921.71
					9923.92
					9920.33
					9919.19
					9917.98
					9920.73
					9919.34
					9918.1
					9918.75
					9916.97
					9914.49
					9916.2
					9913.32
					9913.21
					9917.69
					9916.13
					9919.22
					9915.71
					9913.69
					9915.63
					9913.25
					9914.43
					9914.59
					9911.63
					9919.68
					9912.66
					9909.14
					9911.34
					9915.3
					9919.62
					9912.63
					9916.55
					9919.87
					9916.72
					9913.7
					9913.74
					9912.48
					9918.59
					9914.22
					9916.92
					9916.46
					9916.77
					9912.55
					9912.54
					9912.08
					9912.29
					9913.64
					9918.48
					9914.35
					9914.43
					9913.56
					9915.24
					9913.29
					9916.8
					9912.29
					9910.66
					9916.9
					9914.13
					9918.86
					9917.96
					9916.87
					9920.24
					9916.51
					9914.87
					9919.41
					9912.67
					9911.21
					9919.15
					9915.15
					9912.97
					9914.15
					9915.73
					9917.5
					9918.65
					9920.85
					9917.43
					9919.16
					9914.77
					9914.75
					9914.64
					9914.37
					9913.48
					9917.11
					9917.3
					9916.17
					9917.04
					9915.44
					9913.42
					9918.21
					9914.49
					9921.86
					9917.25
					9914.13
					9918.06
					9915.99
					9917.25
					9915.85
					9918.54
					9918.68
					9919.62
					9916.56
					9919
					9916.15
					9918.8
					9922.05
					9917.7
					9919.43
					9920.51
					9912.1
					9920.38
					9920.51
					9920.21
					9920.73
					9917.13
					9914.22
					9917.82
					9920.62
					9918
					9918.99
					9915.94
					9915.27
					9915.56
					9919.27
					9918.36
					9913.84
					9913.5
					9915.24
					9916.73
					9914.59
					9916.79
					9913.31
					9917.44
					9912.74
					9914.61
					9919.86
					9915.61
					9919.43
					9914.64
					9921.3
					9916.27
					9918.05
					9915.73
					9915.92
					9916.04
					9911.58
					9918.09
					9919.01
					9914.5
					9915.27
					9915.49
					9920.4
					9917.67
					9913.74
					9915.17
					9919.02
					9918.56
					9916.84
					9920.97
					9908.97
					9916.55
					9920.85
					9917.81
					9920.1
					9918.33
					9919.23
					9916.46
					9918.54
					9918.88
					9917.11
					9916.03
					9917.89
					9916.58
					9917.64
					9918
					9920.3
					9917.55
					9921.13
					9917.8
					9917.76
					9922.84
					9918.31
					9915.97
					9916.89
					9918.68
					9919.99
					9920.52
					9913.82
					9918.5
					9920.55
					9920.82
					9916.43
					9919.03
					9918.09
					9919.68
					9919.19
					9919.7
					9920.71
					9918.23
					9916.31
					9916.81
					9922.02
					9915.27
					9920.88
					9918.74
					9917
					9918.47
					9919.4
					9917.65
					9916.59
					9919.05
					9917.92
					9912.59
					9911.03
					9916.1
					9912.92
					9910.8
					9916.58
					9913.1
					9911.75
					9909.56
					9911.03
					9911.49
					9913.76
					9909.67
					9910.56
					9909.37
					9912.96
					9911.36
					9908.74
					9914.25
					9914.27
					9915.43
					9914.6
					9912.32
					9917.33
					9915.85
					9917.33
					9918.32
					9913.13
					9917.66
					9915.34
					9916.44
					9919.78
					9918.04
					9917.63
					9916.67
					9912.31
					9913.5
					9913.12
					9912.26
					9914.66
					9912.85
					9910.81
					9915.22
					9915.74
					9914.52
					9920.62
					9917.84
					9914.29
					9917.72
					9920.2
					9918.7
					9915.85
					9919.53
					9919.65
					9920.11
					9924.9
					9916.94
					9917.89
					9915.33
					9912.78
					9914.92
					9917.12
					9915.97
					9917.68
					9917.33
					9911.09
					9914.5
					9913.47
					9916.76
					9915.26
					9913.29
					9912.94
					9913.2
					9911.7
					9913.23
					9913.27
					9918.18
					9915.3
					9911.81
					9914.74
					9912.15
					9913.71
					9914.15
					9912.01
					9909.77
					9910.37
					9909.05
					9909.54
					9909.11
					9913.39
					9907.95
					9910.8
					9907.81
					9910.22
					9907.98
					9911.03
					9909.31
					9909.02
					9912.29
					9907.33
					9909.46
					9909.39
					9911.69
					9909.16
					9912.74
					9914.6
					9910.23
					9907.89
					9912.88
					9908
					9909.34
					9909.58
					9909.65
					9907.83
					9911.94
					9912.52
					9911.86
					9916.15
					9912.03
					9911.22
					9916.96
					9912.32
					9911.61
					9913.21
					9909.53
					9915.27
					9919.41
					9912.1
					9915.83
					9913.08
					9916.26
					9916.9
					9912.55
					9913.4
					9914.89
					9910.34
					9912.82
					9910.22
					9913.26
					9914.87
					9912.53
					9909.82
					9913.29
					9916.91
					9911.5
					9916.27
					9915.66

## Sheet: Fig.1f
	0.1Pt/STO		0.25Pt/STO		0.5Pt/STO		1Pt/STO
50.0276	0	49.952	0	50.2309	0	50.2251	0
49.9843	-1.90735e-05	50.029	2.30789e-05	50.3254	6.79493e-05	50.2395	-3.8147e-05
50.0533	-3.57628e-05	50.0376	-9.23156e-05	50.2824	0.000110865	50.2137	9.53674e-06
50.0805	-4.76837e-05	50.0447	-0.000138474	50.4012	7.15256e-05	50.2667	2.14577e-05
50.2423	-0.000188351	50.1736	-0.000138474	50.5559	0.000196695	50.3096	4.76837e-05
50.4886	-0.000152588	50.3941	-0.000126934	50.7835	0.000271797	50.3612	2.38419e-06
50.8365	-0.000143051	50.6991	2.88487e-06	51.1572	0.000296831	50.46	6.91414e-05
51.2761	-0.00010252	51.0914	-4.61579e-05	51.634	0.000271797	50.6332	0.000107288
51.7443	-4.76837e-05	51.6183	-0.000124049	52.0249	0.000271797	50.7578	7.86781e-05
52.39	-0.000123978	52.1795	-8.6546e-06	52.5675	0.000282527	50.9983	0.000116825
52.9956	1.90735e-05	52.8338	4.61579e-05	53.1975	0.00023961	51.2847	7.62939e-05
53.6643	-2.86102e-05	53.4939	4.61579e-05	53.859	0.000339747	51.6784	0.000123978
54.4117	-5.72205e-05	54.2355	-2.30789e-05	54.5333	0.000268221	51.9991	0.000135899
55.1676	0	54.9586	2.88487e-06	55.3294	0.000329018	52.4258	0.000107288
55.9265	1.19209e-05	55.8162	-5.48124e-05	56.1283	0.000514985	52.9412	9.77516e-05
56.7483	1.90735e-05	56.598	9.52005e-05	56.8929	0.000457764	53.3951	0.000190735
57.5673	6.67572e-05	57.4313	0.000300026	57.7878	0.000468492	53.9134	0.000162125
58.382	0.000116825	58.2187	0.000357723	58.6611	0.000525713	54.4732	0.000231266
59.2825	0.000238419	59.1465	0.000392341	59.4873	0.00061512	55.0602	0.000240803
60.1072	0.000391006	59.9125	0.000418305	60.3277	0.000654459	55.6888	0.000259876
60.972	0.0004673	60.8102	0.000452924	61.2011	0.000686646	56.2744	0.000259876
61.8383	0.000555515	61.7022	0.000473117	62.0516	0.000872612	56.953	0.000317097
62.7145	0.000562668	62.5627	0.000426959	62.9436	0.000926256	57.616	0.000238419
63.5549	0.000507832	63.3932	0.000461579	63.7525	0.00108	58.3233	0.000288486
64.3882	0.000479221	64.2866	0.000473117	64.6202	0.00128	58.9661	0.000431538
65.2459	0.000450611	65.1614	0.000649095	65.4678	0.00137	59.7851	0.000488758
66.0706	0.0004673	65.9603	0.000729871	66.3598	0.0017	60.4623	0.000574589
66.8967	0.000648499	66.8294	0.000810647	67.1759	0.00189	61.1925	0.000641346
67.7873	0.000648499	67.7185	0.000937581	67.982	0.00168	61.8998	0.000638962
68.6392	0.000851154	68.5175	0.00107	68.8239	0.00186	62.6973	0.000698566
69.4467	0.00102	69.3937	0.00108	69.6672	0.00193	63.4447	0.000658035
70.3186	0.00102	70.2428	0.00105	70.4747	0.002	64.3195	0.000803471
71.076	0.000956059	70.9486	0.00106	71.3323	0.002	65.044	0.000829697
71.8907	0.001	71.8148	0.0011	72.1313	0.00227	65.8086	0.00101
72.7011	0.000927448	72.6897	0.00117	73.0061	0.00241	66.6146	0.0011
73.533	0.000946522	73.4972	0.00126	73.805	0.00249	67.4665	0.00126
74.3663	0.000994205	74.3147	0.0014	74.6039	0.00243	68.1967	0.00139
75.2153	0.00115	75.1709	0.00135	75.4788	0.00259	69.0787	0.00145
76.0472	0.00126	75.9469	0.00149	76.3034	0.00276	69.9134	0.00158
76.8475	0.00134	76.8203	0.00151	77.1081	0.00308	70.7439	0.00163
77.6278	0.0013	77.678	0.00161	77.9357	0.00309	71.5084	0.00171
78.4626	0.00122	78.4941	0.00168	78.7589	0.00332	72.3503	0.0018
79.2758	0.00134	79.2686	0.00172	79.6151	0.00342	73.1765	0.00189
80.0762	0.00139	80.1363	0.00162	80.3826	0.00369	74.1343	0.00201
80.8909	0.0014	80.9152	0.0018	81.2159	0.00356	74.8173	0.00205
81.6912	0.00139	81.7428	0.00196	82.0563	0.00357	75.6649	0.00213
82.4987	0.00142	82.6233	0.00204	82.8466	0.00366	76.5082	0.00224
83.3735	0.00153	83.4251	0.00211	83.6456	0.00381	77.3916	0.00249
84.1725	0.00161	84.1467	0.00221	84.4674	0.00373	78.1533	0.00251
84.9886	0.00159	85.0115	0.00218	85.285	0.00373	79.0711	0.00264
85.8018	0.0016	85.8448	0.00215	86.0581	0.00379	79.9316	0.00277
86.6537	0.00163	86.5521	0.00223	86.9057	0.00395	80.6517	0.00292
87.4097	0.0016	87.4527	0.00218	87.7075	0.00397	81.5466	0.00297
88.2315	0.00176	88.2602	0.00218	88.5465	0.00417	82.4028	0.00304
89.1092	0.0019	89.0749	0.00238	89.4128	0.00417	83.2103	0.00316
89.9139	0.00191	89.8237	0.00235	90.2375	0.00441	84.0536	0.00333
90.7658	0.00192	90.6799	0.00233	91.0622	0.00432	84.8783	0.00345
91.6306	0.00197	91.486	0.00239	91.8797	0.00435	85.6315	0.00358
92.441	0.00201	92.3794	0.00237	92.7531	0.00423	86.5234	0.0037
93.2886	0.00204	93.101	0.00255	93.5263	0.00423	87.3338	0.00377
94.0632	0.00206	93.9443	0.00245	94.3252	0.00416	88.1657	0.00386
94.8707	0.00207	94.7261	0.0025	95.2172	0.00429	88.9961	0.00403
95.6696	0.00209	95.6267	0.0026	95.9903	0.00447	89.8809	0.00418
96.5186	0.00213	96.4256	0.00286	96.7978	0.00462	90.6455	0.00429
97.3076	0.00215	97.2145	0.00289	97.6812	0.00472	91.5318	0.00437
98.1079	0.00225	98.032	0.00282	98.4544	0.00492	92.2763	0.00443
98.9727	0.00217	98.8453	0.00271	99.2476	0.00478	93.1626	0.00454
99.7315	0.00227	99.6542	0.00274	100.097	0.00478	93.9601	0.00456
100.581	0.00234	100.469	0.00266	100.909	0.00502	94.7576	0.00479
101.459	0.00233	101.365	0.00276	101.753	0.00492	95.5765	0.0048
102.253	0.00229	102.115	0.00286	102.547	0.00502	96.4413	0.0049
103.127	0.00231	102.926	0.00299	103.403	0.00506	97.1902	0.00489
104.014	0.00237	103.861	0.00298	104.246	0.00509	97.9977	0.0049
104.79	0.00241	104.664	0.00298	105.058	0.00521	98.8539	0.00496
105.637	0.00235	105.535	0.00289	105.878	0.00525	99.627	0.00509
106.502	0.00242	106.355	0.00291	106.717	0.00542	100.443	0.00509
107.259	0.00235	107.172	0.00293	107.492	0.00541	101.304	0.00512
108.055	0.00238	107.951	0.00298	108.348	0.00544	102.1	0.00519
108.926	0.00256	108.803	0.00294	109.165	0.00558	102.935	0.00519
109.815	0.00259	109.58	0.00307	109.98	0.00555	103.679	0.00516
110.555	0.0026	110.384	0.00303	110.833	0.00551	104.585	0.00523
111.394	0.00261	111.256	0.00308	111.592	0.00566	105.405	0.00525
112.145	0.00257	112.014	0.00304	112.465	0.00545	106.208	0.00539
113.032	0.00251	112.79	0.00306	113.302	0.00554	107.016	0.00539
113.785	0.00263	113.69	0.00305	114.096	0.00555	107.787	0.00544
114.605	0.00262	114.551	0.00295	114.896	0.00562	108.659	0.00546
115.431	0.00262	115.338	0.00305	115.752	0.0056	109.496	0.00551
116.261	0.00264	116.21	0.00314	116.561	0.00565	110.324	0.00548
117.134	0.0027	117.029	0.00312	117.366	0.00562	111.066	0.00554
117.893	0.00258	117.814	0.0031	118.186	0.00571	111.938	0.00553
118.736	0.00258	118.713	0.00314	119.04	0.00578	112.747	0.00551
119.556	0.00263	119.524	0.00318	119.867	0.00588	113.568	0.00554
120.418	0.0027	120.264	0.00315	120.68	0.00563	114.326	0.00559
121.23	0.00267	121.17	0.00331	121.483	0.00578	115.165	0.00561
122.032	0.00269	121.964	0.00322	122.291	0.00585	115.966	0.00571
122.811	0.00277	122.742	0.00325	123.139	0.00594	116.837	0.00574
123.674	0.00273	123.569	0.00343	123.976	0.00581	117.58	0.0058
124.511	0.00274	124.443	0.00342	124.769	0.00587	118.374	0.0059
125.346	0.00279	125.193	0.00366	125.65	0.00585	119.159	0.00597
126.194	0.00277	126.005	0.00364	126.444	0.00595	119.979	0.00599
126.902	0.00268	126.893	0.00357	127.255	0.00599	120.824	0.00598
127.831	0.0027	127.713	0.0037	128.065	0.00585	121.584	0.00605
128.53	0.00269	128.463	0.00379	128.921	0.0062	122.378	0.00592
129.404	0.00283	129.324	0.00362	129.706	0.00609	123.191	0.006
130.274	0.00293	130.162	0.00357	130.569	0.00609	123.985	0.00605
131.079	0.00299	130.957	0.00372	131.379	0.00619	124.787	0.00606
131.879	0.00299	131.803	0.00365	132.223	0.00629	125.622	0.00612
132.708	0.00293	132.612	0.00361	133.001	0.00617	126.367	0.00616
133.512	0.0029	133.423	0.0037	133.795	0.00629	127.187	0.00621
134.364	0.00295	134.252	0.00357	134.657	0.00642	127.954	0.0062
135.21	0.00306	135.057	0.00373	135.462	0.00635	128.763	0.00625
135.972	0.00305	135.857	0.00386	136.299	0.00639	129.603	0.0062
136.79	0.00311	136.67	0.00385	137.1	0.00638	130.386	0.00632
137.619	0.00311	137.516	0.00402	137.922	0.00631	131.156	0.00624
138.42	0.00308	138.324	0.00403	138.756	0.00633	131.985	0.00615
139.291	0.00304	139.165	0.00403	139.604	0.00635	132.788	0.00621
140.042	0.00304	140	0.00388	140.456	0.00652	133.596	0.00626
140.905	0.00302	140.769	0.00381	141.235	0.00644	134.39	0.00626
141.794	0.00309	141.561	0.00372	142.079	0.00644	135.255	0.00628
142.503	0.00305	142.418	0.00377	142.876	0.00628	135.986	0.00633
143.358	0.00307	143.185	0.0038	143.598	0.00632	136.833	0.00629
144.135	0.00313	144.055	0.00371	144.469	0.00645	137.618	0.00632
145.023	0.00307	144.91	0.00366	145.342	0.00643	138.483	0.00643
145.859	0.00324	145.688	0.00357	146.109	0.00639	139.179	0.00648
146.653	0.00311	146.482	0.00368	146.929	0.00628	140.01	0.00645
147.457	0.00312	147.386	0.00359	147.774	0.00634	140.795	0.00639
148.269	0.00314	148.165	0.00372	148.586	0.00639	141.632	0.00637
149.166	0.00324	148.977	0.00363	149.432	0.00625	142.407	0.00648
149.949	0.00335	149.776	0.00383	150.279	0.00638	143.246	0.00649
150.735	0.00333	150.64	0.00376	151.124	0.00642	143.997	0.00654
151.588	0.00337	151.392	0.00368	151.876	0.00646	144.814	0.00662
152.35	0.00336	152.247	0.00372	152.737	0.00654	145.593	0.00659
153.22	0.00337	153.064	0.00384	153.558	0.00658	146.387	0.00656
154.022	0.0034	153.858	0.00397	154.316	0.00655	147.233	0.00669
154.833	0.00331	154.79	0.00389	155.155	0.00651	148.05	0.00669
155.627	0.00323	155.558	0.00402	155.975	0.00649	148.889	0.00675
156.449	0.00329	156.381	0.00401	156.724	0.00658	149.664	0.00671
157.259	0.00338	157.225	0.00411	157.589	0.00658	150.476	0.00676
158.112	0.00337	157.986	0.00414	158.38	0.00669	151.245	0.0068
158.873	0.00341	158.78	0.00418	159.228	0.00681	152.032	0.00678
159.674	0.00339	159.591	0.00426	160.056	0.00682	152.857	0.00675
160.557	0.00332	160.433	0.00426	160.915	0.00687	153.66	0.00681
161.354	0.00333	161.199	0.00427	161.795	0.00706	154.522	0.00678
162.172	0.00331	162.048	0.00425	162.47	0.00678	155.342	0.0069
163.051	0.00338	162.934	0.00419	163.341	0.00672	156.077	0.00677
163.832	0.00318	163.64	0.00413	164.137	0.00668	156.887	0.00683
164.631	0.00314	164.49	0.00415	164.953	0.00659	157.68	0.00674
165.48	0.00325	165.437	0.00417	165.755	0.00646	158.518	0.00681
166.358	0.00332	166.147	0.00408	166.568	0.00645	159.303	0.00688
167.139	0.00329	166.972	0.00405	167.447	0.00667	160.111	0.00681
167.95	0.00322	167.809	0.00418	168.29	0.00678	161.013	0.00683
168.799	0.00323	168.617	0.00425	169.071	0.00674	161.803	0.00675
169.608	0.00324	169.424	0.00415	169.915	0.00662	162.576	0.0068
170.406	0.0032	170.152	0.00403	170.741	0.00638	163.478	0.00683
171.239	0.00318	171.072	0.00402	171.531	0.00625	164.321	0.00674
172.038	0.00322	171.856	0.00382	172.4	0.00628	164.997	0.00671
172.891	0.00328	172.61	0.00382	173.178	0.00632	165.842	0.00668
173.725	0.00336	173.496	0.00399	174.006	0.00625	166.703	0.00674
174.542	0.00328	174.293	0.00391	174.832	0.00635	167.519	0.0068
175.401	0.00327	175.128	0.0039	175.631	0.00631	168.333	0.00674
176.193	0.00337	175.999	0.00401	176.508	0.00619	169.097	0.0068
177.024	0.00338	176.869	0.00404	177.305	0.00612	169.914	0.00675
177.824	0.00339	177.632	0.00415	178.096	0.00625	170.65	0.00677
178.648	0.0033	178.612	0.00423	178.984	0.00625	171.539	0.00665
179.475	0.00317	179.368	0.00417	179.772	0.006	172.329	0.00668
180.272	0.00311	180.204	0.00413	180.608	0.00604	173.146	0.00674
181.116	0.00309	181.047	0.00419	181.442	0.00595	173.925	0.00674
181.951	0.00325	181.775	0.00419	182.214	0.00592	174.796	0.00679
182.794	0.00333	182.556	0.00415	183.048	0.00576	175.619	0.00675
183.589	0.00324	183.452	0.00406	183.925	0.00569	176.383	0.00666
184.434	0.00325	184.215	0.0041	184.783	0.00571	177.219	0.00673
185.242	0.00323	184.969	0.00397	185.557	0.00585	177.982	0.00673
186.015	0.00313	185.875	0.00399	186.425	0.00597	178.779	0.00674
186.855	0.00329	186.725	0.00392	187.232	0.00589	179.631	0.00681
187.639	0.00332	187.533	0.00403	187.981	0.00585	180.432	0.00672
188.497	0.00334	188.26	0.00403	188.839	0.00605	181.247	0.00669
189.305	0.00335	189.105	0.00398	189.649	0.006	182.047	0.00663
190.148	0.00341	189.859	0.00398	190.457	0.00582	182.785	0.00665
190.946	0.00324	190.77	0.00388	191.264	0.00566	183.619	0.00673
191.727	0.00321	191.563	0.00386	192.105	0.00562	184.427	0.00659
192.57	0.00318	192.38	0.00389	192.877	0.00562	185.172	0.00658
193.369	0.00317	193.212	0.00379	193.711	0.00554	185.989	0.00656
194.168	0.00322	194.01	0.00384	194.495	0.00562	186.846	0.00648
194.967	0.00324	194.853	0.00411	195.398	0.00573	187.618	0.00661
195.776	0.00318	195.61	0.0041	196.215	0.0057	188.401	0.00653
196.654	0.00312	196.496	0.00403	197.04	0.00553	189.254	0.00653
197.408	0.00305	197.354	0.00399	197.802	0.00549	190.007	0.00646
198.259	0.00301	198.083	0.004	198.663	0.00549	190.834	0.00635
199.04	0.00292	198.899	0.00378	199.498	0.00542	191.642	0.00649
199.89	0.00294	199.785	0.00374	200.253	0.00539	192.473	0.00638
200.683	0.00294	200.498	0.00376	201.119	0.0053	193.239	0.00639
201.523	0.00295	201.34	0.00367	201.954	0.00526	194.029	0.00639
202.357	0.003	202.156	0.00371	202.779	0.00529	194.826	0.00628
203.138	0.00297	202.957	0.0036	203.492	0.00521	195.651	0.0063
203.976	0.00295	203.789	0.00374	204.362	0.00511	196.487	0.00627
204.851	0.00296	204.649	0.00375	205.23	0.0051	197.284	0.00629
205.651	0.00299	205.459	0.00358	205.95	0.00499	198.074	0.00631
206.484	0.00305	206.168	0.00353	206.872	0.00523	198.891	0.00648
207.346	0.0031	207.101	0.00353	207.688	0.00515	199.674	0.00641
208.136	0.00295	207.934	0.00362	208.38	0.00509	200.515	0.00642
208.953	0.00298	208.716	0.00348	209.257	0.00515	201.331	0.00636
209.766	0.00296	209.488	0.00356	210.074	0.00519	202.121	0.00623
210.591	0.00295	210.34	0.00348	210.89	0.00505	202.896	0.00632
211.338	0.00291	211.112	0.00353	211.726	0.00494	203.709	0.0061
212.139	0.00291	211.946	0.00355	212.566	0.00497	204.536	0.00612
212.955	0.00285	212.847	0.00353	213.313	0.00483	205.327	0.00618
213.813	0.00283	213.561	0.00337	214.14	0.00466	206.073	0.00612
214.586	0.00269	214.501	0.00329	214.99	0.00468	206.94	0.00606
215.446	0.00272	215.255	0.00332	215.709	0.0048	207.738	0.00603
216.23	0.00271	216.036	0.00327	216.579	0.00502	208.505	0.00608
217.096	0.00271	216.844	0.0034	217.413	0.00498	209.302	0.00607
217.889	0.0027	217.71	0.00339	218.222	0.00487	210.137	0.00597
218.781	0.00266	218.539	0.00338	219.047	0.00476	210.927	0.006
219.46	0.00257	219.325	0.00335	219.861	0.00485	211.767	0.006
220.328	0.00258	220.189	0.00346	220.716	0.00504	212.566	0.006
221.145	0.00261	221.029	0.00351	221.503	0.00489	213.289	0.00605
222.004	0.00262	221.742	0.00342	222.287	0.00495	214.14	0.00596
222.828	0.00244	222.618	0.00343	223.199	0.00483	214.887	0.00591
223.61	0.00244	223.417	0.00348	223.989	0.00483	215.721	0.00578
224.47	0.00235	224.218	0.00351	224.771	0.00485	216.552	0.00585
225.225	0.00237	225.069	0.00338	225.613	0.00486	217.315	0.00572
226.076	0.00236	225.876	0.00322	226.483	0.00489	218.141	0.00578
226.875	0.00245	226.595	0.00325	227.308	0.0048	218.934	0.00571
227.691	0.00257	227.44	0.00323	228.008	0.00479	219.729	0.00577
228.528	0.00259	228.317	0.00319	228.932	0.00489	220.54	0.00568
229.309	0.00242	229.043	0.00322	229.763	0.00487	221.401	0.0057
230.081	0.00242	229.991	0.00335	230.527	0.00476	222.19	0.00568
230.957	0.00239	230.703	0.00325	231.352	0.00465	223.031	0.0056
231.695	0.00235	231.51	0.00319	232.171	0.00469	223.908	0.00577
232.511	0.00234	232.405	0.00311	233.011	0.00451	224.665	0.00564
233.321	0.00242	233.221	0.00298	233.837	0.0046	225.472	0.00561
234.135	0.0023	233.97	0.00298	234.618	0.00466	226.342	0.00568
234.977	0.00233	234.811	0.00303	235.407	0.00462	227.176	0.00568
235.901	0.0023	235.665	0.00313	236.218	0.00465	227.999	0.00546
236.622	0.00238	236.524	0.00309	237.104	0.00451	228.797	0.00543
237.429	0.0023	237.286	0.00294	237.885	0.0044	229.632	0.0054
238.289	0.00245	238.008	0.00299	238.755	0.00423	230.51	0.00542
239.053	0.00235	238.931	0.00312	239.536	0.00423	231.346	0.0054
239.911	0.00239	239.712	0.00318	240.334	0.00419	232.241	0.00536
240.736	0.00243	240.537	0.00329	241.138	0.00412	233.047	0.00544
241.532	0.00238	241.378	0.00309	241.889	0.00409	233.891	0.00537
242.341	0.00231	242.131	0.00298	242.72	0.00419	234.672	0.00527
243.114	0.00232	242.977	0.00306	243.565	0.00413	235.539	0.00534
243.927	0.00237	243.705	0.00307	244.36	0.00418	236.435	0.00536
244.756	0.0024	244.634	0.00314	245.174	0.00414	237.271	0.00524
245.584	0.00241	245.369	0.0032	245.978	0.00412	238.132	0.00532
246.415	0.00242	246.184	0.00328	246.756	0.00412	238.972	0.00522
247.207	0.00238	246.988	0.00318	247.638	0.004	239.79	0.00526
247.997	0.00233	247.738	0.00322	248.425	0.00394	240.648	0.00509
248.748	0.00225	248.67	0.00308	249.174	0.00403	241.461	0.00499
249.663	0.00227	249.398	0.00314	249.978	0.00414	242.31	0.00508
250.416	0.00235	250.186	0.00311	250.876	0.00417	243.105	0.00506
251.246	0.00233	251.059	0.00308	251.683	0.00425	243.952	0.00498
252.032	0.00224	251.888	0.003	252.458	0.00403	244.859	0.00503
252.931	0.00231	252.656	0.00303	253.314	0.00429	245.646	0.00502
253.699	0.0023	253.461	0.00299	254.154	0.00421	246.441	0.00504
254.53	0.00218	254.323	0.00295	254.976	0.00428	247.313	0.00503
255.378	0.00221	255.095	0.00285	255.797	0.00466	248.151	0.00513
256.138	0.00216	255.882	0.00284	256.589	0.00494	249.046	0.00504
257.009	0.00207	256.823	0.00277	257.403	0.00515	249.824	0.00505
257.797	0.00219	257.607	0.00277	258.248	0.00516	250.69	0.00501
258.627	0.0022	258.385	0.00285	259.105	0.00506	251.563	0.00505
259.465	0.0021	259.294	0.0027	259.901	0.00495	252.347	0.00505
260.269	0.00213	260.095	0.00263	260.762	0.00475	253.213	0.0051
261.193	0.002	260.935	0.00278	261.635	0.00477	254.084	0.00504
261.977	0.00194	261.774	0.00283	262.415	0.00468	254.915	0.00509
262.767	0.00199	262.644	0.00289	263.28	0.00475	255.788	0.00505
263.69	0.00202	263.458	0.00283	264.115	0.00465	256.659	0.00498
264.535	0.00201	264.305	0.00295	264.964	0.00426	257.548	0.00507
265.323	0.00208	265.159	0.00309	265.732	0.00426	258.326	0.00507
266.125	0.00211	265.988	0.00299	266.63	0.00416	259.18	0.0051
266.98	0.00209	266.86	0.00298	267.487	0.00415	260.055	0.00511
267.869	0.00207	267.683	0.00289	268.282	0.00423	260.885	0.00509
268.7	0.00207	268.513	0.00301	269.189	0.00432	261.755	0.0051
269.463	0.00211	269.411	0.00294	270.017	0.00415	262.592	0.00504
270.352	0.00198	270.238	0.00285	270.865	0.00415	263.441	0.00492
271.196	0.00196	270.958	0.0028	271.718	0.00412	264.278	0.00494
272.05	0.00189	271.865	0.00284	272.565	0.00401	265.143	0.00484
272.83	0.00186	272.726	0.00283	273.393	0.00403	265.98	0.0048
273.719	0.00196	273.548	0.00303	274.268	0.00414	266.843	0.00479
274.55	0.00197	274.405	0.00301	275.062	0.00423	267.726	0.00484
275.429	0.00201	275.303	0.00295	275.859	0.00435	268.579	0.00489
276.216	0.00201	276.138	0.00287	276.774	0.00421	269.477	0.0049
277.182	0.00192	276.978	0.00282	277.637	0.00413	270.282	0.00483
277.968	0.00186	277.816	0.00277	278.457	0.00402	271.164	0.00488
278.816	0.0019	278.697	0.00284	279.277	0.00395	272	0.00493
279.664	0.00193	279.5	0.00282	280.169	0.00396	272.814	0.00482
280.483	0.0019	280.363	0.00278	280.981	0.00389	273.676	0.00473
281.331	0.00187	281.203	0.00273	281.811	0.00377	274.559	0.00476
282.238	0.00186	282.056	0.00267	282.638	0.00367	275.414	0.00482
283.017	0.00175	282.931	0.00264	283.444	0.00355	276.284	0.00478
283.932	0.0019	283.795	0.00265	284.357	0.00382	277.173	0.00467
284.725	0.00184	284.562	0.0026	285.22	0.00389	278.023	0.00467
285.563	0.00188	285.419	0.00262	286.036	0.00379	278.859	0.00462
286.471	0.0018	286.239	0.0026	286.889	0.00372	279.713	0.00463
287.222	0.00181	287.095	0.00268	287.778	0.00369	280.602	0.00453
288.14	0.00168	287.986	0.0026	288.608	0.00369	281.406	0.00451
288.96	0.00167	288.857	0.00255	289.49	0.00373	282.298	0.00449
289.813	0.00181	289.676	0.0025	290.268	0.00378	283.143	0.00452
290.628	0.00181	290.599	0.00253	291.159	0.00376	283.99	0.00447
291.523	0.00181	291.362	0.00254	291.97	0.00376	284.853	0.00447
292.269	0.0019	292.15	0.0026	292.843	0.00369	285.71	0.00441
293.099	0.00201	293.039	0.00248	293.661	0.00383	286.549	0.00439
294.029	0.00204	293.912	0.00245	294.525	0.00382	287.429	0.00448
294.85	0.002	294.682	0.00236	295.408	0.00384	288.257	0.00448
295.707	0.00209	295.576	0.00243	296.278	0.00387	289.13	0.00447
296.552	0.00217	296.398	0.0024	297.03	0.00366	289.961	0.00449
297.356	0.00211	297.262	0.00262	297.896	0.00356	290.84	0.0044
298.21	0.00219	298.032	0.00263	298.769	0.00345	291.748	0.00438
299.023	0.00206	298.915	0.0026	299.623	0.00355	292.575	0.00436
299.863	0.00203	299.71	0.00255	300.428	0.00353	293.399	0.0042
300.751	0.00196	300.512	0.00248	301.223	0.00334	294.245	0.00422
301.573	0.00213	301.437	0.00248	302.095	0.00344	295.124	0.00412
302.411	0.00201	302.257	0.00259	302.948	0.00347	295.981	0.00407
303.222	0.00206	303.052	0.00257	303.769	0.00346	296.862	0.00401
304.131	0.00196	303.925	0.00248	304.601	0.0033	297.648	0.00394
304.932	0.002	304.736	0.00258	305.463	0.00316	298.527	0.00402
305.814	0.00203	305.599	0.00241	306.318	0.00316	299.434	0.00406
306.643	0.00203	306.431	0.00235	307.141	0.00326	300.334	0.00414
307.499	0.0021	307.269	0.00235	307.963	0.00322	301.112	0.00413
308.313	0.00197	308.091	0.0023	308.808	0.00305	301.957	0.00404
309.251	0.00197	308.971	0.00231	309.732	0.00293	302.788	0.00395
310.092	0.00189	309.876	0.0025	310.527	0.00299	303.65	0.00394
310.862	0.00178	310.671	0.00251	311.424	0.00289	304.539	0.00384
311.723	0.00176	311.477	0.00236	312.254	0.00291	305.405	0.00393
312.612	0.00181	312.373	0.00232	313.135	0.0029	306.244	0.00378
313.451	0.00189	313.187	0.0023	313.931	0.00276	307.065	0.00383
314.262	0.00205	314.043	0.00223	314.793	0.00293	307.892	0.00384
315.084	0.00206	314.921	0.00246	315.608	0.00323	308.824	0.00388
315.865	0.00206	315.777	0.00226	316.452	0.00333	309.687	0.00387
316.821	0.00193	316.599	0.00226	317.307	0.00307	310.568	0.00386
317.625	0.00202	317.47	0.00217	318.138	0.00289	311.372	0.00391
318.461	0.00205	318.282	0.00212	318.95	0.00297	312.238	0.00381
319.274	0.00188	319.088	0.00227	319.807	0.00292	313.05	0.00374
320.146	0.00201	319.95	0.00228	320.657	0.00308	313.938	0.00373
320.94	0.00201	320.766	0.00218	321.41	0.00306	314.87	0.0037
321.779	0.00189	321.563	0.00215	322.26	0.00292	315.707	0.00359
322.595	0.00187	322.418	0.00213	323.113	0.00287	316.54	0.0036
323.392	0.00176	323.283	0.00213	323.951	0.00274	317.395	0.00361
324.177	0.00165	324.085	0.00205	324.782	0.00281	318.242	0.00356
325.035	0.0017	324.884	0.00197	325.662	0.00283	319.071	0.00352
325.939	0.00184	325.712	0.00203	326.469	0.00295	319.952	0.0035
326.744	0.0019	326.537	0.00199	327.323	0.00293	320.808	0.00345
327.658	0.00199	327.474	0.00214	328.178	0.00279	321.631	0.00358
328.475	0.00179	328.295	0.00234	329.07	0.00278	322.443	0.0036
329.313	0.00183	329.16	0.00241	329.875	0.00276	323.3	0.00361
330.218	0.00187	329.942	0.00254	330.747	0.00274	324.138	0.00354
330.965	0.00195	330.83	0.00244	331.533	0.00286	324.966	0.00352
331.852	0.00191	331.702	0.0023	332.416	0.00276	325.846	0.00343
332.71	0.00205	332.407	0.00223	333.202	0.00261	326.669	0.00339
333.546	0.00201	333.31	0.00227	334.085	0.00291	327.491	0.00336
334.345	0.00203	334.168	0.00228	334.896	0.00286	328.338	0.00327
335.156	0.00199	335.066	0.00219	335.762	0.00266	329.209	0.00337
336.019	0.00208	335.822	0.00226	336.651	0.00262	330.05	0.00334
336.845	0.00196	336.665	0.00221	337.445	0.00259	330.864	0.00334
337.674	0.00188	337.505	0.00213	338.295	0.00265	331.702	0.00328
338.522	0.00194	338.36	0.00213	339.131	0.00279	332.556	0.00323
339.434	0.00188	339.207	0.00204	339.962	0.00273	333.431	0.00324
340.123	0.0018	340.054	0.00216	340.742	0.00276	334.284	0.00321
340.963	0.00187	340.92	0.00211	341.641	0.00276	335.074	0.0032
341.877	0.00174	341.734	0.00208	342.469	0.00285	335.963	0.00324
342.663	0.00173	342.572	0.00209	343.291	0.00297	336.794	0.00313
343.543	0.0018	343.468	0.00227	344.146	0.00312	337.625	0.00319
344.491	0.00178	344.258	0.00229	345.004	0.00303	338.485	0.00308
345.29	0.0018	345.081	0.00213	345.841	0.00296	339.309	0.00311
346.051	0.0018	345.902	0.00217	346.638	0.00293	340.171	0.00314
346.916	0.0019	346.823	0.00221	347.436	0.00293	341.021	0.00315
347.781	0.00214	347.596	0.00217	348.315	0.00287	341.883	0.0032
348.653	0.00217	348.444	0.00218	349.187	0.00305	342.697	0.00316
349.423	0.00207	349.289	0.00213	350.018	0.00301	343.494	0.0032
350.312	0.00202	350.127	0.00215	350.873	0.00319	344.401	0.0032
351.101	0.00208	350.942	0.00196	351.687	0.00301	345.215	0.00319
351.93	0.00207	351.814	0.00179	352.536	0.00283	346.075	0.00312
352.839	0.00189	352.627	0.0019	353.364	0.00278	346.932	0.00311
353.617	0.00176	353.482	0.0019	354.187	0.0027	347.778	0.00314
354.371	0.0017	354.388	0.00182	355.059	0.00274	348.541	0.00308
355.327	0.00169	355.136	0.0019	355.914	0.0027	349.408	0.00301
356.042	0.00162	356.017	0.00196	356.755	0.00286	350.27	0.00302
356.979	0.00159	356.788	0.00208	357.65	0.00266	351.133	0.00305
357.786	0.00173	357.659	0.00204	358.423	0.00259	351.933	0.00304
358.675	0.00169	358.522	0.00199	359.28	0.00278	352.805	0.00302
359.531	0.00167	359.328	0.00202	360.157	0.00294	353.616	0.00299
360.378	0.00171	360.2	0.002	360.981	0.00289	354.455	0.00295
361.209	0.00173	360.998	0.00199	361.812	0.00296	355.285	0.00293
362.011	0.00165	361.838	0.00229	362.666	0.00293	356.124	0.00289
362.861	0.00162	362.701	0.00232	363.504	0.00299	356.931	0.0029
363.697	0.00158	363.54	0.00215	364.369	0.003	357.793	0.00302
364.494	0.00163	364.343	0.00193	365.198	0.00293	358.575	0.00299
365.402	0.00185	365.249	0.00192	366.005	0.00272	359.464	0.00304
366.221	0.00181	366.073	0.00179	366.901	0.00279	360.303	0.00298
367.07	0.00175	366.918	0.00182	367.673	0.0028	361.14	0.00295
367.927	0.00174	367.733	0.00181	368.522	0.00274	362.004	0.00299
368.807	0.00177	368.556	0.00187	369.324	0.00287	362.81	0.00302
369.568	0.00174	369.35	0.00193	370.222	0.00287	363.615	0.00293
370.382	0.00171	370.205	0.00196	371.07	0.00274	364.46	0.00293
371.245	0.00177	371.094	0.002	371.865	0.00284	365.274	0.00288
372.101	0.0017	371.868	0.00192	372.671	0.00271	366.172	0.00291
372.883	0.00168	372.682	0.00189	373.554	0.00269	366.943	0.00298
373.814	0.00177	373.571	0.00193	374.348	0.00279	367.817	0.00292
374.603	0.00175	374.399	0.00202	375.196	0.00284	368.713	0.00298
375.458	0.00179	375.205	0.0021	376.051	0.00283	369.57	0.00298
376.211	0.0018	376.068	0.00215	376.909	0.00285	370.373	0.00303
377.134	0.0019	376.866	0.00199	377.697	0.00297	371.17	0.00293
377.94	0.00189	377.714	0.00188	378.561	0.00277	371.994	0.00292
378.743	0.00183	378.603	0.00188	379.414	0.00274	372.864	0.00293
379.598	0.00186	379.397	0.00186	380.23	0.0027	373.653	0.00291
380.473	0.00197	380.238	0.00171	381.032	0.00264	374.468	0.00289
381.268	0.00195	381.092	0.00192	381.921	0.00266	375.349	0.0028
382.125	0.00185	381.914	0.00203	382.752	0.00274	376.219	0.00279
382.93	0.00186	382.744	0.00199	383.607	0.00259	377.052	0.00279
383.792	0.00189	383.659	0.00188	384.407	0.00266	377.873	0.00269
384.581	0.00194	384.415	0.00179	385.228	0.00288	378.695	0.00263
385.439	0.00185	385.262	0.00168	386.084	0.00296	379.518	0.0026
386.21	0.00189	386.067	0.0017	386.931	0.00301	380.356	0.00259
387.147	0.0018	386.948	0.00177	387.762	0.00293	381.192	0.0027
387.961	0.00172	387.801	0.00173	388.615	0.00283	381.989	0.00261
388.791	0.00176	388.608	0.00171	389.431	0.00284	382.836	0.00262
389.638	0.00182	389.445	0.00174	390.294	0.00291	383.685	0.00263
390.459	0.00174	390.243	0.00173	391.114	0.00268	384.507	0.00267
391.273	0.00166	391.074	0.0017	391.929	0.00274	385.285	0.00267
392.079	0.00153	391.921	0.00166	392.75	0.00276	386.207	0.00267
392.917	0.00159	392.743	0.0017	393.59	0.00273	386.999	0.00266
393.7	0.00157	393.571	0.0016	394.421	0.00269	387.862	0.0026
394.555	0.00165	394.421	0.0017	395.3	0.00252	388.682	0.00258
395.341	0.00173	395.249	0.0017	396.129	0.0025	389.531	0.00257
396.222	0.00158	396.064	0.00171	396.952	0.00235	390.394	0.00248
397.06	0.00153	396.901	0.00168	397.767	0.00232	391.192	0.0025
397.874	0.00155	397.733	0.00155	398.622	0.00217	392.046	0.00255
398.741	0.00151	398.561	0.00151	399.458	0.00212	392.835	0.00253
399.553	0.00155	399.378	0.00158	400.31	0.00229	393.708	0.00254
400.37	0.00147	400.23	0.0017	401.12	0.00246	394.555	0.00255
401.255	0.00142	401.038	0.00172	401.949	0.00255	395.377	0.00258
402.066	0.00139	401.874	0.00176	402.786	0.00249	396.231	0.00257
402.875	0.00137	402.76	0.00182	403.602	0.00257	397.07	0.00261
403.71	0.0014	403.538	0.00173	404.422	0.00256	397.932	0.00261
404.504	0.00147	404.381	0.00162	405.198	0.00235	398.707	0.00259
405.35	0.00134	405.24	0.0016	406.077	0.00237	399.543	0.0026
406.167	0.0013	406.086	0.0014	406.944	0.00246	400.37	0.00254
407.035	0.00127	406.911	0.00148	407.729	0.0025	401.205	0.00243
407.831	0.00135	407.779	0.00149	408.534	0.00255	402.066	0.0024
408.672	0.00133	408.592	0.00147	409.394	0.00249	402.868	0.00242
409.527	0.00143	409.369	0.00162	410.238	0.00263	403.696	0.00244
410.378	0.00142	410.253	0.00156	411.054	0.00257	404.497	0.00252
411.247	0.00147	411.065	0.0016	411.882	0.00256	405.33	0.00249
412.041	0.00147	411.865	0.00162	412.643	0.00257	406.136	0.00248
412.844	0.00137	412.736	0.00164	413.561	0.00249	407.01	0.00247
413.694	0.00126	413.571	0.00168	414.363	0.00255	407.796	0.00243
414.498	0.00121	414.391	0.00186	415.209	0.00257	408.607	0.00242
415.35	0.0013	415.231	0.00178	416.06	0.00259	409.445	0.00242
416.177	0.00125	416.094	0.00173	416.91	0.00264	410.302	0.00244
416.961	0.00123	416.919	0.00166	417.755	0.00253	411.148	0.0025
417.823	0.0013	417.68	0.00164	418.576	0.00255	411.984	0.0025
418.672	0.00136	418.576	0.00173	419.384	0.00255	412.794	0.00246
419.542	0.00133	419.369	0.00155	420.194	0.00251	413.627	0.00242
420.346	0.00132	420.23	0.00162	421.064	0.00245	414.47	0.00237
421.181	0.00131	421.064	0.0017	421.893	0.00239	415.308	0.00237
422.025	0.00128	421.884	0.00191	422.733	0.00246	416.136	0.00226
422.859	0.00128	422.684	0.00173	423.562	0.00255	416.987	0.00233
423.686	0.00125	423.519	0.00184	424.454	0.00256	417.812	0.00221
424.489	0.00113	424.413	0.00192	425.258	0.00259	418.648	0.00219
425.391	0.00115	425.233	0.00192	426.109	0.00259	419.486	0.00219
426.227	0.00122	426.045	0.00171	426.928	0.00284	420.368	0.00218
427.027	0.00129	426.911	0.00172	427.738	0.0026	421.179	0.00213
427.881	0.0013	427.732	0.00182	428.606	0.00257	422.022	0.00218
428.683	0.00128	428.541	0.00196	429.442	0.0024	422.818	0.00226
429.474	0.00135	429.4	0.00178	430.311	0.00243	423.643	0.00218
430.344	0.00138	430.196	0.00182	431.073	0.00235	424.472	0.00211
431.212	0.00147	431.081	0.00182	431.956	0.0023	425.348	0.00211
432.033	0.00144	431.94	0.00199	432.786	0.00237	426.194	0.00212
432.819	0.0014	432.712	0.00204	433.611	0.00252	427.037	0.00217
433.721	0.00133	433.522	0.00209	434.423	0.00244	427.845	0.00211
434.547	0.00117	434.358	0.0019	435.29	0.00232	428.666	0.00206
435.358	0.0011	435.201	0.0017	436.084	0.00227	429.511	0.00198
436.218	0.00112	436.026	0.00156	436.929	0.00223	430.401	0.00202
437.06	0.00119	436.88	0.00153	437.779	0.00213	431.195	0.00201
437.878	0.00112	437.638	0.00138	438.647	0.00207	432.007	0.002
438.681	0.00109	438.483	0.00146	439.42	0.002	432.836	0.00198
439.535	0.00114	439.392	0.00135	440.305	0.00197	433.676	0.00199
440.402	0.00113	440.18	0.0013	441.148	0.00191	434.504	0.00199
441.146	0.00108	441.039	0.00147	441.967	0.00183	435.364	0.00203
442.006	0.00104	441.86	0.00156	442.759	0.00182	436.176	0.00203
442.893	0.00112	442.7	0.00188	443.619	0.00188	437.029	0.002
443.669	0.00112	443.528	0.0019	444.423	0.00182	437.856	0.00206
444.52	0.00119	444.407	0.00173	445.331	0.00196	438.706	0.00204
445.358	0.00132	445.233	0.00162	446.102	0.00197	439.532	0.00196
446.152	0.00128	446.026	0.00153	446.936	0.00205	440.362	0.00201
446.996	0.00134	446.902	0.00157	447.84	0.00196	441.178	0.00204
447.832	0.00124	447.738	0.00158	448.625	0.00195	441.981	0.00212
448.731	0.00131	448.568	0.00171	449.458	0.00192	442.858	0.00211
449.508	0.00125	449.411	0.0017	450.329	0.00188	443.704	0.00222
450.335	0.00134	450.247	0.00162	451.171	0.00197	444.487	0.00225
451.188	0.00127	451.03	0.00148	452.009	0.00193	445.365	0.0022
452.009	0.00121	451.865	0.00148	452.834	0.00195	446.177	0.00221
452.834	0.00125	452.726	0.00158	453.703	0.00203	447.019	0.00225
453.685	0.00132	453.553	0.0016	454.481	0.00187	447.795	0.00226
454.537	0.00124	454.347	0.00149	455.298	0.0019	448.633	0.00226
455.306	0.00116	455.168	0.00156	456.142	0.00189	449.5	0.00239
456.167	0.0013	455.994	0.0014	456.969	0.00184	450.321	0.00232
457.012	0.00136	456.845	0.00143	457.854	0.00191	451.163	0.00229
457.796	0.00132	457.704	0.0014	458.658	0.00194	451.983	0.00229
458.634	0.00121	458.507	0.00133	459.442	0.00189	452.827	0.00227
459.477	0.00122	459.336	0.00132	460.344	0.00188	453.671	0.00223
460.302	0.00123	460.178	0.00145	461.171	0.00182	454.514	0.00223
461.132	0.00121	461.016	0.00143	462.015	0.0017	455.325	0.00223
461.948	0.00116	461.816	0.00136	462.776	0.0018	456.111	0.00217
462.808	0.00115	462.66	0.00145	463.669	0.00197	456.988	0.00211
463.637	0.00115	463.453	0.00153	464.432	0.0019	457.873	0.00211
464.457	0.00113	464.349	0.00155	465.248	0.00196	458.674	0.00207
465.307	0.00106	465.191	0.0015	466.202	0.00187	459.491	0.00214
466.128	0.0012	466.036	0.00144	466.938	0.00168	460.344	0.0021
466.971	0.00102	466.839	0.00131	467.821	0.00177	461.165	0.002
467.799	0.00101	467.666	0.00136	468.659	0.00191	461.991	0.00195
468.599	0.000994205	468.515	0.00146	469.517	0.00191	462.8	0.00192
469.475	0.000975132	469.361	0.00137	470.313	0.00203	463.679	0.00199
470.313	0.000917912	470.147	0.00157	471.13	0.00182	464.499	0.00201
471.138	0.001	471.014	0.00142	471.964	0.00184	465.333	0.00198
471.956	0.00101	471.832	0.00138	472.844	0.00188	466.144	0.00197
472.809	0.000908375	472.638	0.00133	473.627	0.00184	466.979	0.00195
473.619	0.000917912	473.514	0.00138	474.465	0.0017	467.838	0.00205
474.463	0.00105	474.348	0.00143	475.256	0.00177	468.667	0.00198
475.276	0.0011	475.166	0.00145	476.118	0.002	469.517	0.00196
476.092	0.00104	475.995	0.00157	476.979	0.00199	470.33	0.00193
476.897	0.00102	476.845	0.0016	477.821	0.00197	471.263	0.00189
477.757	0.00103	477.648	0.00163	478.64	0.00184	471.956	0.00183
478.541	0.000944138	478.452	0.00163	479.475	0.00198	472.802	0.00186
479.402	0.001	479.302	0.00148	480.303	0.00176	473.647	0.00187
480.244	0.00105	480.147	0.00147	481.163	0.00167	474.463	0.00189
481.016	0.001	480.973	0.00159	481.957	0.00169	475.315	0.00195
481.89	0.000965595	481.825	0.00146	482.795	0.00166	476.178	0.00195
482.703	0.000953674	482.602	0.00138	483.586	0.00178	476.969	0.00184
483.561	0.00106	483.432	0.00134	484.407	0.00168	477.871	0.00186
484.3	0.000946522	484.257	0.00134	485.275	0.00175	478.642	0.0018
485.174	0.000936985	485.094	0.00135	486.103	0.00166	479.467	0.00182
486.003	0.000956059	485.928	0.00146	486.946	0.00176	480.303	0.00178
486.839	0.000975132	486.754	0.00146	487.781	0.00172	481.198	0.0018
487.672	0.000917912	487.575	0.00151	488.601	0.00193	482.031	0.0018
488.516	0.00101	488.408	0.00133	489.442	0.00193	482.852	0.00184
489.327	0.00103	489.228	0.00133	490.261	0.00193	483.638	0.00184
490.131	0.00109	490.063	0.0014	491.049	0.00195	484.48	0.00187
490.998	0.00103	490.858	0.00142	491.883	0.00183	485.366	0.00182
491.833	0.00107	491.725	0.00143	492.718	0.00182	486.176	0.00175
492.67	0.00101	492.552	0.00144	493.52	0.00182	486.98	0.00172
493.495	0.001	493.332	0.0014	494.366	0.00167	487.798	0.00171
494.315	0.00109	494.2	0.00153	495.191	0.00172	488.698	0.00169
495.119	0.00112	495.051	0.00151	496.021	0.0018	489.533	0.00176
495.961	0.0013	495.845	0.00136	496.869	0.00205	490.329	0.00183
496.765	0.00134	496.688	0.0013	497.683	0.00197	491.157	0.0019
497.63	0.00127	497.499	0.00131	498.518	0.00203	492.015	0.00189
498.411	0.00128	498.328	0.00145	499.329	0.00204	492.842	0.0018
499.219	0.00131	499.128	0.00162	500.189	0.00197	493.678	0.00175
500.073	0.00132	499.974	0.0016	500.967	0.002	494.504	0.00172
500.916	0.00125	500.792	0.00166	501.818	0.00196	495.334	0.00161
501.703	0.00124	501.612	0.00176	502.613	0.00186	496.159	0.00168
502.569	0.00118	502.405	0.0018	503.464	0.00197	497.002	0.00161
503.387	0.00132	503.191	0.00173	504.306	0.00207	497.855	0.00157
504.2	0.00137	504.044	0.00158	505.144	0.00216	498.65	0.00161
505.053	0.00133	504.87	0.00143	505.943	0.0022	499.467	0.00155
505.878	0.00132	505.704	0.00145	506.789	0.0024	500.28	0.0016
506.731	0.0012	506.523	0.00146	507.601	0.00234	501.124	0.00153
507.524	0.00115	507.368	0.00141	508.444	0.00227	501.965	0.0015
508.345	0.00118	508.187	0.0015	509.295	0.00216	502.811	0.00155
509.153	0.00113	509.03	0.00143	510.137	0.0021	503.597	0.00154
509.98	0.0012	509.858	0.00142	510.965	0.0022	504.48	0.00157
510.817	0.00116	510.644	0.00142	511.777	0.00243	505.323	0.00167
511.651	0.00119	511.501	0.0015	512.636	0.0023	506.127	0.0017
512.47	0.00123	512.313	0.0015	513.381	0.00221	506.969	0.00169
513.256	0.00129	513.159	0.00153	514.241	0.00209	507.79	0.00176
514.085	0.00136	513.95	0.00164	515.069	0.00211	508.598	0.00172
514.934	0.00136	514.786	0.00156	515.894	0.002	509.451	0.00161
515.77	0.00125	515.588	0.00172	516.715	0.00207	510.244	0.0016
516.608	0.00119	516.467	0.0017	517.558	0.0021	511.107	0.00164
517.416	0.0012	517.261	0.00161	518.386	0.0022	511.949	0.00162
518.262	0.00121	518.103	0.00158	519.254	0.00214	512.736	0.00161
519.079	0.00108	518.896	0.00158	520.007	0.00206	513.603	0.00155
519.882	0.00113	519.709	0.00167	520.815	0.00219	514.432	0.00157
520.675	0.00106	520.567	0.00169	521.675	0.00214	515.274	0.0016
521.511	0.00121	521.38	0.00168	522.538	0.00207	516.07	0.00155
522.371	0.00114	522.199	0.00168	523.366	0.00203	516.945	0.00152
523.157	0.00112	523.009	0.00166	524.226	0.00203	517.755	0.00165
524	0.00112	523.876	0.00167	525.02	0.00196	518.576	0.00176
524.868	0.000982285	524.687	0.00157	525.845	0.00203	519.426	0.0018
525.679	0.000915527	525.48	0.00153	526.723	0.00187	520.263	0.0018
526.508	0.000984669	526.285	0.00156	527.484	0.00207	521.08	0.00179
527.375	0.00102	527.143	0.00158	528.334	0.00203	521.918	0.00174
528.121	0.00104	527.987	0.00158	529.105	0.00216	522.712	0.00175
528.938	0.00101	528.791	0.00151	529.941	0.00236	523.571	0.00176
529.774	0.000982285	529.586	0.00142	530.759	0.00232	524.372	0.0017
530.578	0.00101	530.411	0.00133	531.601	0.00207	525.216	0.00178
531.413	0.00103	531.257	0.00129	532.43	0.00205	526.053	0.00176
532.221	0.000994205	532.075	0.00136	533.224	0.00206	526.839	0.0018
533.049	0.00104	532.866	0.0014	534.084	0.00236	527.689	0.00177
533.868	0.00101	533.719	0.00135	534.887	0.00239	528.5	0.00169
534.712	0.00129	534.565	0.00143	535.771	0.00255	529.343	0.00177
535.558	0.0013	535.39	0.00149	536.564	0.00271	530.163	0.00172
536.384	0.00125	536.217	0.00143	537.426	0.00273	530.984	0.00177
537.187	0.00115	537.021	0.0015	538.285	0.00276	531.775	0.00175
537.97	0.00109	537.849	0.00139	539.122	0.00262	532.627	0.00173
538.863	0.00114	538.658	0.0014	539.892	0.00263	533.545	0.00179
539.683	0.00111	539.509	0.00134	540.7	0.00253	534.284	0.00181
540.603	0.00116	540.321	0.00133	541.577	0.00269	535.067	0.00182
541.38	0.00107	541.157	0.00142	542.363	0.00259	535.952	0.00176
542.18	0.000984669	542.048	0.00137	543.209	0.0025	536.773	0.00171
543.035	0.00101	542.869	0.00143	544.044	0.00237	537.576	0.00169
543.818	0.00111	543.653	0.00151	544.821	0.0023	538.427	0.00173
544.672	0.00117	544.497	0.00153	545.664	0.0022	539.277	0.00169
545.489	0.00104	545.308	0.00153	546.501	0.00233	540.033	0.00163
546.301	0.00102	546.137	0.00153	547.335	0.00251	540.906	0.00158
547.121	0.001	546.986	0.00149	548.204	0.0027	541.734	0.00154
547.995	0.000915527	547.798	0.00172	549.012	0.00287	542.53	0.00157
548.832	0.00109	548.608	0.0016	549.84	0.00268	543.365	0.00163
549.691	0.00106	549.476	0.00157	550.666	0.0025	544.198	0.00159
550.495	0.00114	550.289	0.00151	551.48	0.00241	545.011	0.00152
551.328	0.0011	551.107	0.00154	552.315	0.0024	545.861	0.00162
552.109	0.00103	551.968	0.00152	553.167	0.00229	546.591	0.0016
552.96	0.000975132	552.786	0.00144	553.959	0.00242	547.485	0.00167
553.82	0.00102	553.645	0.00151	554.804	0.00239	548.319	0.0017
554.606	0.000905991	554.474	0.00151	555.621	0.00244	549.144	0.00163
555.367	0.000860691	555.309	0.00155	556.449	0.0025	549.947	0.00161
556.21	0.000851154	556.111	0.0016	557.286	0.00239	550.733	0.00162
557.102	0.000956059	556.97	0.00165	558.129	0.00237	551.571	0.0017
557.929	0.00107	557.788	0.00155	558.949	0.00234	552.456	0.0018
558.717	0.00104	558.591	0.00147	559.817	0.00244	553.291	0.00182
559.586	0.00104	559.427	0.00142	560.625	0.00247	554.11	0.0019
560.404	0.0011	560.256	0.00151	561.494	0.00284	554.952	0.00185
561.223	0.00113	561.073	0.00162	562.306	0.00296	555.748	0.00187
562.083	0.00116	561.891	0.00177	563.148	0.00311	556.631	0.00188
562.894	0.00116	562.727	0.00166	563.934	0.00324	557.407	0.00183
563.678	0.0011	563.562	0.0016	564.755	0.00304	558.285	0.00176
564.581	0.00124	564.39	0.00162	565.623	0.00303	559.081	0.00175
565.407	0.00116	565.25	0.0016	566.431	0.00284	559.876	0.00178
566.195	0.00102	566.012	0.00162	567.301	0.00286	560.749	0.00182
567.004	0.00107	566.837	0.00154	568.139	0.00305	561.554	0.00189
567.815	0.00111	567.682	0.0016	568.957	0.00328	562.387	0.00187
568.691	0.000975132	568.525	0.00153	569.757	0.00326	563.215	0.00175
569.478	0.00104	569.346	0.00148	570.601	0.00294	564.016	0.00175
570.371	0.00111	570.173	0.00138	571.428	0.00292	564.901	0.00174
571.174	0.00115	570.998	0.0013	572.321	0.00289	565.67	0.00168
571.974	0.00111	571.819	0.00139	573.206	0.00293	566.491	0.00167
572.812	0.00119	572.621	0.00142	574.026	0.00291	567.325	0.00163
573.62	0.00122	573.513	0.00146	574.88	0.00283	568.153	0.00155
574.458	0.00115	574.325	0.00143	575.671	0.00273	568.996	0.00156
575.232	0.00113	575.133	0.00151	576.517	0.00274	569.849	0.00154
576.112	0.00116	575.945	0.00141	577.342	0.00286	570.628	0.00152
576.929	0.00114	576.771	0.00149	578.172	0.00266	571.503	0.00152
577.758	0.00133	577.609	0.00135	578.981	0.00269	572.304	0.00154
578.6	0.00142	578.452	0.00138	579.767	0.00265	573.049	0.00157
579.443	0.00146	579.268	0.00139	580.595	0.00269	573.893	0.00155
580.264	0.00131	580.106	0.00151	581.447	0.00274	574.689	0.00154
581.072	0.00126	580.923	0.00147	582.213	0.00276	575.613	0.00159
581.9	0.00119	581.734	0.00143	583.058	0.00279	576.349	0.00157
582.735	0.00112	582.563	0.00144	583.884	0.00286	577.253	0.00157
583.579	0.00106	583.397	0.00149	584.73	0.00279	578.006	0.00157
584.417	0.00115	584.208	0.00143	585.572	0.00296	578.824	0.00157
585.243	0.00114	585.029	0.00136	586.41	0.00316	579.618	0.00159
586.043	0.00119	585.872	0.00148	587.187	0.00324	580.463	0.00156
586.888	0.00125	586.73	0.00157	588.056	0.00322	581.303	0.0016
587.675	0.00124	587.533	0.00165	588.817	0.0032	582.109	0.00161
588.502	0.00119	588.376	0.0016	589.685	0.00318	582.985	0.00164
589.327	0.00118	589.171	0.00163	590.496	0.00334	583.744	0.00166
590.163	0.0012	590.005	0.00164	591.338	0.00323	584.679	0.00172
590.975	0.00113	590.801	0.00149	592.131	0.00325	585.441	0.00174
591.786	0.00113	591.66	0.00153	592.984	0.00317	586.252	0.00172
592.603	0.00111	592.479	0.00143	593.845	0.0033	587.02	0.00166
593.441	0.00117	593.297	0.00147	594.638	0.00346	587.821	0.00166
594.257	0.00113	594.085	0.00142	595.473	0.0034	588.715	0.00158
595.101	0.0012	594.943	0.00158	596.292	0.00332	589.495	0.00168
595.927	0.0012	595.796	0.0015	597.096	0.00346	590.312	0.00166
596.724	0.00143	596.572	0.00155	597.948	0.00349	591.122	0.00166
597.533	0.00147	597.417	0.00153	598.799	0.00324	591.983	0.00178
598.392	0.00147	598.254	0.00158	599.644	0.00311	592.751	0.00186
599.205	0.00153	599.064	0.00152	600.441	0.00316	593.565	0.00188
600.058	0.0015	599.917	0.00163	601.296	0.0033	594.414	0.00185
600.88	0.00149	600.674	0.00155	602.121	0.00335	595.241	0.00184
601.696	0.00144	601.522	0.00157	602.937	0.00319	596.059	0.00188
602.521	0.0016	602.337	0.00157	603.738	0.00318	596.939	0.00194
603.305	0.00161	603.145	0.00171	604.545	0.00306	597.781	0.00194
604.127	0.00157	603.977	0.00156	605.392	0.00306	598.575	0.002
604.995	0.00151	604.828	0.00158	606.219	0.00303	599.289	0.00196
605.818	0.00145	605.634	0.00157	607.061	0.00291	600.183	0.00196
606.669	0.00139	606.394	0.00164	607.841	0.00285	601.015	0.00203
607.441	0.00134	607.243	0.00167	608.706	0.00287	601.837	0.00204
608.299	0.00129	608.102	0.00175	609.5	0.00282	602.654	0.00198
609.109	0.00122	608.932	0.00186	610.341	0.00273	603.477	0.00198
609.933	0.00113	609.775	0.00166	611.174	0.00262	604.243	0.00187
610.758	0.00117	610.547	0.00171	611.971	0.00269	605.12	0.00191
611.571	0.00124	611.347	0.00165	612.84	0.00259	605.886	0.00185
612.372	0.00135	612.173	0.00175	613.645	0.00252	606.742	0.00181
613.228	0.00142	613.005	0.00172	614.454	0.00264	607.602	0.00181
614.021	0.00151	613.813	0.00162	615.302	0.00273	608.476	0.0018
614.854	0.00158	614.613	0.00168	616.103	0.00299	609.273	0.00182
615.695	0.00152	615.435	0.00176	616.967	0.00308	610.108	0.00188
616.476	0.00161	616.292	0.00181	617.784	0.003	610.933	0.00185
617.319	0.0016	617.085	0.0017	618.619	0.00282	611.747	0.00178
618.126	0.0016	617.918	0.00166	619.425	0.00296	612.638	0.00181
618.948	0.00157	618.774	0.00163	620.247	0.00292	613.495	0.00182
619.748	0.00152	619.574	0.00171	621.091	0.00316	614.313	0.0018
620.59	0.00158	620.398	0.00157	621.899	0.00314	615.16	0.00181
621.422	0.00168	621.223	0.00156	622.729	0.00314	616.02	0.00185
622.231	0.00152	622.024	0.0016	623.57	0.00311	616.842	0.0018
623.053	0.0016	622.879	0.0017	624.355	0.00307	617.686	0.00184
623.87	0.00164	623.689	0.00171	625.218	0.00301	618.425	0.00183
624.695	0.00175	624.528	0.00173	626.01	0.00316	619.282	0.00193
625.51	0.00173	625.319	0.00166	626.801	0.00314	620.106	0.00195
626.345	0.00159	626.111	0.00173	627.669	0.00314	620.931	0.0019
627.17	0.00147	626.968	0.00172	628.433	0.00298	621.774	0.00195
627.967	0.00145	627.803	0.0017	629.301	0.00265	622.557	0.00188
628.807	0.00135	628.608	0.0017	630.115	0.00282	623.462	0.00188
629.568	0.00136	629.44	0.00159	630.958	0.00282	624.28	0.00198
630.407	0.00123	630.217	0.00156	631.805	0.003	625.204	0.00192
631.223	0.00125	631.048	0.00153	632.605	0.00299	625.993	0.00193
632.041	0.0014	631.847	0.00153	633.396	0.00293	626.826	0.00195
632.872	0.00134	632.679	0.00152	634.245	0.00271	627.65	0.00186
633.67	0.0014	633.481	0.00153	635.102	0.00259	628.475	0.00187
634.564	0.0015	634.272	0.00151	635.953	0.00257	629.318	0.00186
635.38	0.00164	635.122	0.00172	636.793	0.00259	630.209	0.00183
636.17	0.00162	635.962	0.00181	637.642	0.00266	630.933	0.00183
637.018	0.00172	636.751	0.00185	638.385	0.00284	631.857	0.00182
637.842	0.00165	637.576	0.00182	639.251	0.00288	632.646	0.00177
638.651	0.00175	638.392	0.00185	640.033	0.00308	633.437	0.0017
639.435	0.00163	639.182	0.00184	640.839	0.00311	634.296	0.00171
640.282	0.00156	640.017	0.0018	641.683	0.00309	635.102	0.00173
641.097	0.00142	640.824	0.00175	642.491	0.00293	635.944	0.00171
641.924	0.00142	641.633	0.00173	643.313	0.00293	636.853	0.00182
642.698	0.00138	642.457	0.00183	644.121	0.00284	637.684	0.00184
643.498	0.00141	643.282	0.00186	644.956	0.00278	638.458	0.00181
644.371	0.00146	644.131	0.00186	645.761	0.00264	639.324	0.00189
645.137	0.00145	644.904	0.0018	646.544	0.00262	640.198	0.0019
645.955	0.00171	645.779	0.00168	647.426	0.00272	640.959	0.00182
646.771	0.00174	646.554	0.00172	648.226	0.00293	641.831	0.00176
647.61	0.00176	647.367	0.00167	649.024	0.00278	642.666	0.00171
648.451	0.0019	648.159	0.00165	649.835	0.00284	643.498	0.00175
649.291	0.00187	649.024	0.00175	650.698	0.00282	644.34	0.00178
650.091	0.00187	649.849	0.0017	651.523	0.0029	645.189	0.00186
650.933	0.00185	650.674	0.0017	652.333	0.00293	646.011	0.00176
651.725	0.00184	651.489	0.00178	653.166	0.00309	646.888	0.00183
652.542	0.00184	652.275	0.00183	653.973	0.00319	647.693	0.00181
653.379	0.00189	653.158	0.00177	654.837	0.00323	648.553	0.00179
654.223	0.0018	654.013	0.00179	655.67	0.0033	649.393	0.0018
655.012	0.00175	654.795	0.00166	656.446	0.00305	650.242	0.00182
655.879	0.00179	655.663	0.00164	657.329	0.00289	651.025	0.00183
656.696	0.0019	656.445	0.00166	658.145	0.0029	651.884	0.00197
657.543	0.0019	657.277	0.00172	658.951	0.00297	652.755	0.00199
658.336	0.00185	658.137	0.00175	659.802	0.003	653.549	0.002
659.175	0.00186	658.934	0.00161	660.65	0.00313	654.396	0.00195
660.027	0.0018	659.791	0.0017	661.451	0.00322	655.247	0.0019
660.84	0.00185	660.585	0.00173	662.307	0.00326	656.003	0.00187
661.674	0.0019	661.417	0.00166	663.15	0.00343	656.88	0.00192
662.525	0.00193	662.239	0.00164	664.013	0.00366	657.737	0.00197
663.349	0.00196	663.174	0.00165	664.832	0.00369	658.568	0.00191
664.174	0.00211	663.916	0.00153	665.637	0.00359	659.335	0.00198
665.005	0.00227	664.738	0.00158	666.504	0.0034	660.226	0.002
665.887	0.00229	665.59	0.00163	667.329	0.00332	661.049	0.002
666.67	0.0023	666.388	0.00172	668.135	0.00322	661.867	0.00192
667.545	0.00225	667.238	0.00167	669.009	0.00329	662.733	0.00196
668.376	0.0022	668.079	0.00157	669.827	0.00318	663.516	0.00203
669.194	0.00222	668.892	0.00175	670.666	0.00329	664.382	0.00204
669.992	0.00216	669.766	0.00189	671.524	0.00315	665.229	0.00199
670.849	0.00215	670.544	0.0018	672.339	0.00312	666.037	0.00196
671.674	0.00215	671.367	0.00175	673.174	0.00282	666.855	0.00199
672.533	0.00214	672.243	0.00178	674.033	0.00285	667.726	0.00193
673.366	0.00209	673.075	0.00183	674.855	0.00297	668.526	0.00201
674.197	0.00203	673.939	0.00196	675.687	0.003	669.378	0.00201
675.029	0.00206	674.706	0.00185	676.512	0.00308	670.191	0.00205
675.837	0.00215	675.548	0.00195	677.379	0.00309	671.018	0.00204
676.637	0.00214	676.362	0.0019	678.229	0.00316	671.868	0.00202
677.497	0.00211	677.219	0.00197	679.035	0.00323	672.69	0.00198
678.343	0.0022	678.061	0.00187	679.892	0.00316	673.466	0.00202
679.137	0.00217	678.862	0.00187	680.734	0.00303	674.288	0.00197
679.968	0.00203	679.67	0.00198	681.557	0.00303	675.157	0.00191
680.774	0.00206	680.502	0.00196	682.442	0.00289	675.98	0.00192
681.633	0.00208	681.35	0.00189	683.225	0.00283	676.762	0.002
682.459	0.00215	682.174	0.0019	684.034	0.00289	677.627	0.00198
683.29	0.00221	683.001	0.00198	684.88	0.00293	678.435	0.00191
684.116	0.00211	683.881	0.00209	685.738	0.00297	679.335	0.00195
684.93	0.00218	684.707	0.00216	686.548	0.00307	680.119	0.00196
685.77	0.00214	685.465	0.00225	687.353	0.00313	680.941	0.0019
686.579	0.00211	686.34	0.00219	688.21	0.00332	681.749	0.00193
687.455	0.00215	687.137	0.0021	689.06	0.0033	682.573	0.002
688.23	0.00215	688.019	0.00219	689.867	0.00323	683.433	0.00211
689.087	0.00214	688.846	0.00226	690.726	0.00314	684.224	0.00202
689.892	0.00209	689.62	0.00232	691.544	0.00319	685.058	0.002
690.744	0.00206	690.42	0.00236	692.366	0.00309	685.855	0.00196
691.561	0.00194	691.294	0.00254	693.218	0.0033	686.764	0.00199
692.383	0.00196	692.091	0.0024	694.082	0.0032	687.572	0.00194
693.198	0.00194	692.943	0.00223	694.875	0.00337	688.412	0.00184
694.065	0.00189	693.798	0.00199	695.722	0.00346	689.211	0.0019
694.839	0.00186	694.608	0.00213	696.54	0.00339	690.086	0.00174
695.68	0.00181	695.416	0.00211	697.38	0.00334	690.867	0.0018
696.481	0.00189	696.256	0.00202	698.186	0.00342	691.711	0.00179
697.34	0.00192	697.073	0.00225	699.029	0.00329	692.565	0.00178
698.162	0.00201	697.922	0.00233	699.879	0.00328	693.351	0.00188
699.019	0.00221	698.755	0.00232	700.673	0.00345	694.2	0.00197
699.82	0.00221	699.587	0.00235	701.557	0.00345	695.022	0.00193
700.664	0.00214	700.412	0.00233	702.359	0.00342	695.916	0.00196
701.508	0.00222	701.226	0.00231	703.226	0.00343	696.69	0.00196
702.325	0.00219	702.087	0.0025	704.091	0.00355	697.497	0.00184
703.167	0.00217	702.928	0.00257	704.899	0.00349	698.288	0.00196
704.024	0.00223	703.743	0.00243	705.725	0.00354	699.229	0.00192
704.839	0.00214	704.601	0.00247	706.6	0.00335	700.021	0.00195
705.656	0.0021	705.378	0.00238	707.427	0.00349	700.818	0.00206
706.474	0.00201	706.262	0.00231	708.215	0.00328	701.702	0.00205
707.299	0.00197	707.076	0.00222	709.084	0.00325	702.578	0.00205
708.142	0.00198	707.867	0.00216	709.867	0.00314	703.397	0.00196
708.974	0.00199	708.751	0.0021	710.749	0.0032	704.185	0.00189
709.774	0.00202	709.544	0.00208	711.567	0.00332	705.01	0.00192
710.622	0.00202	710.358	0.00205	712.415	0.00333	705.911	0.0019
711.44	0.00203	711.158	0.00196	713.251	0.00337	706.728	0.00193
712.274	0.00201	711.958	0.00189	714.09	0.00356	707.536	0.00193
713.096	0.00197	712.858	0.00198	714.927	0.0033	708.464	0.00197
713.913	0.00201	713.64	0.00204	715.718	0.00339	709.281	0.00198
714.788	0.00196	714.502	0.00223	716.542	0.0034	710.046	0.00201
715.579	0.00192	715.31	0.00223	717.357	0.00333	710.894	0.00192
716.404	0.00185	716.149	0.00217	718.192	0.00333	711.746	0.00197
717.214	0.00176	716.914	0.00228	719.025	0.00332	712.596	0.00202
718.045	0.00177	717.748	0.00222	719.89	0.00334	713.43	0.00205
718.88	0.00171	718.623	0.00219	720.692	0.00349	714.226	0.00204
719.714	0.00179	719.414	0.00214	721.559	0.00359	715.052	0.00207
720.545	0.00185	720.238	0.00203	722.373	0.0037	715.903	0.00204
721.346	0.0018	721.072	0.00208	723.189	0.00354	716.744	0.00204
722.202	0.00181	721.959	0.00197	724.068	0.00343	717.605	0.00201
723.039	0.00191	722.767	0.00208	724.94	0.00338	718.421	0.00195
723.861	0.00204	723.616	0.00206	725.731	0.00337	719.218	0.0019
724.702	0.00204	724.399	0.0022	726.565	0.00332	720.069	0.00191
725.485	0.00201	725.267	0.00225	727.392	0.00323	720.919	0.00195
726.27	0.002	726.012	0.00218	728.243	0.00323	721.729	0.00202
727.161	0.00191	726.856	0.00226	729.048	0.00329	722.553	0.00201
727.953	0.00201	727.698	0.0024	729.899	0.00326	723.396	0.00203
728.778	0.00212	728.495	0.00232	730.731	0.00332	724.212	0.00198
729.544	0.00209	729.329	0.00234	731.516	0.0033	725.076	0.0021
730.376	0.00217	730.129	0.00216	732.366	0.00305	725.922	0.00211
731.218	0.00218	730.946	0.00201	733.208	0.003	726.684	0.00217
732.035	0.00203	731.797	0.00195	734.005	0.00303	727.562	0.0021
732.902	0.00201	732.638	0.00194	734.813	0.00316	728.429	0.00213
733.724	0.00196	733.478	0.00216	735.657	0.00326	729.244	0.00209
734.558	0.00208	734.313	0.00222	736.508	0.00324	730.076	0.00207
735.375	0.00215	735.13	0.00224	737.349	0.00334	730.895	0.00203
736.183	0.00224	735.972	0.00214	738.214	0.00332	731.718	0.00213
737.027	0.00213	736.812	0.00217	739.032	0.00336	732.534	0.00206
737.85	0.00217	737.551	0.00217	739.855	0.00327	733.324	0.00199
738.716	0.00221	738.438	0.00219	740.663	0.00329	734.21	0.00205
739.558	0.00216	739.252	0.00213	741.514	0.00332	735.025	0.00204
740.34	0.00206	740.068	0.00215	742.338	0.00335	735.784	0.00203
741.14	0.00214	740.929	0.00216	743.12	0.0033	736.703	0.00202
741.984	0.00222	741.677	0.00226	743.972	0.00336	737.491	0.00207
742.797	0.00212	742.561	0.00248	744.823	0.00349	738.368	0.00206
743.656	0.00201	743.352	0.00248	745.682	0.00344	739.191	0.00208
744.429	0.00203	744.209	0.0023	746.513	0.00364	740.085	0.00208
745.298	0.00193	745.076	0.00222	747.306	0.0038	740.892	0.00211
746.124	0.00202	745.852	0.00215	748.131	0.00389	741.643	0.00216
746.929	0.00194	746.657	0.00218	749.021	0.00401	742.511	0.00215
747.765	0.002	747.51	0.00222	749.812	0.00409	743.309	0.00217
748.59	0.00194	748.349	0.00224	750.614	0.00393	744.117	0.00224
749.457	0.00207	749.131	0.00228	751.507	0.00384	744.948	0.00221
750.308	0.00216	749.968	0.0023	752.278	0.0038	745.792	0.00219
751.09	0.00211	750.775	0.00224	753.051	0.00367	746.617	0.0022
751.904	0.00207	751.614	0.00219	753.938	0.00348	747.398	0.00218
752.706	0.00208	752.448	0.00207	754.814	0.00355	748.197	0.00215
753.52	0.00218	753.213	0.00216	755.603	0.00348	749.073	0.00203
754.361	0.00213	754.074	0.00237	756.395	0.0036	749.874	0.00206
755.18	0.00216	754.94	0.00238	757.212	0.00374	750.707	0.00203
756.029	0.00213	755.732	0.00238	758.072	0.00389	751.574	0.00199
756.844	0.00215	756.513	0.00261	758.854	0.00392	752.372	0.00215
757.643	0.00216	757.355	0.00271	759.761	0.00371	753.225	0.00219
758.513	0.00213	758.223	0.00267	760.579	0.00363	754.083	0.00222
759.311	0.00212	759.021	0.00278	761.427	0.00364	754.831	0.00219
760.188	0.00213	759.845	0.00267	762.209	0.00366	755.696	0.00213
761.003	0.00206	760.671	0.00259	763.052	0.00357	756.54	0.00216
761.838	0.00202	761.504	0.00258	763.87	0.00373	757.362	0.00211
762.626	0.00204	762.354	0.00263	764.721	0.00374	758.208	0.00205
763.443	0.002	763.156	0.00264	765.595	0.00378	759.072	0.00202
764.277	0.00196	763.91	0.00258	766.43	0.00387	759.787	0.00203
765.126	0.00188	764.787	0.00241	767.212	0.00384	760.653	0.00202
765.903	0.00186	765.631	0.0027	768.085	0.00383	761.497	0.00195
766.691	0.00177	766.479	0.0028	768.896	0.00393	762.348	0.00197
767.552	0.0018	767.27	0.00272	769.712	0.00395	763.086	0.00183
768.325	0.00182	768.027	0.00281	770.552	0.00403	763.936	0.00187
769.192	0.0018	768.91	0.00289	771.384	0.00389	764.828	0.00189
770.04	0.00181	769.745	0.00271	772.21	0.00382	765.553	0.00191
770.877	0.00185	770.562	0.00258	773.053	0.00373	766.335	0.00189
771.639	0.00174	771.446	0.00239	773.884	0.00365	767.237	0.00191
772.5	0.00175	772.218	0.00232	774.711	0.00362	768.043	0.00185
773.34	0.00178	773.043	0.00247	775.553	0.00363	768.896	0.00184
774.116	0.00184	773.912	0.00261	776.359	0.00367	769.608	0.00179
774.887	0.00182	774.797	0.00247	777.161	0.00362	770.528	0.00182
775.783	0.00197	775.645	0.00254	778.016	0.00353	771.35	0.00173
776.617	0.00192	776.469	0.00248	778.85	0.0035	772.149	0.00172
777.422	0.00201	777.28	0.00255	779.693	0.00355	772.993	0.00178
778.274	0.00198	778.062	0.00245	780.569	0.00342	773.833	0.00174
779.079	0.00211	778.885	0.00248	781.352	0.00343	774.685	0.00167
779.882	0.00218	779.65	0.00251	782.151	0.0035	775.568	0.00168
780.673	0.00223	780.433	0.00256	783.025	0.0035	776.284	0.00182
781.529	0.00219	781.293	0.00265	783.852	0.00368	777.056	0.00181
782.365	0.00218	782.16	0.00261	784.641	0.00376	777.926	0.0019
783.095	0.00218	782.932	0.00243	785.474	0.00362	778.807	0.00199
783.929	0.00212	783.75	0.0024	786.31	0.00357	779.566	0.00211
784.77	0.00206	784.541	0.0025	787.107	0.00332	780.458	0.00208
785.585	0.00201	785.355	0.00246	787.965	0.00353	781.299	0.00201
786.392	0.00201	786.154	0.00232	788.776	0.00378	782.16	0.00197
787.27	0.00213	786.988	0.00217	789.584	0.00383	782.949	0.00193
788.084	0.00207	787.813	0.00215	790.468	0.0038	783.723	0.00189
788.866	0.00226	788.62	0.00216	791.242	0.00369	784.555	0.00193
789.686	0.00216	789.436	0.00218	792.1	0.00373	785.406	0.00198
790.432	0.00213	790.303	0.00228	792.872	0.00373	786.207	0.00207
791.309	0.00228	791.054	0.00224	793.756	0.00348	787.041	0.00215
792.186	0.00227	791.843	0.00216	794.564	0.00342	787.866	0.00219
792.965	0.00222	792.755	0.00216	795.372	0.00339	788.706	0.00228
793.563	0.00215	793.331	0.00215	795.765	0.00342	789.573	0.00232
793.646	0.00223	793.375	0.00218	795.891	0.00348	790.434	0.00228
793.554	0.0024	793.306	0.00221	795.799	0.00339	791.207	0.00224
793.554	0.00229	793.299	0.00225	795.796	0.00356	792.074	0.00227
793.606	0.00219	793.373	0.00239	795.755	0.00353	792.898	0.00232
793.773	0.00213	793.458	0.00229	795.796	0.00337	793.631	0.00231
793.985	0.00209	793.58	0.00239	795.858	0.00322	794.055	0.0023
794.183	0.00201	793.792	0.00247	796.027	0.00334	794.336	0.00228
794.405	0.00196	793.968	0.00241	796.088	0.00333	794.362	0.0022
794.692	0.00207	794.2	0.00252	796.258	0.00333	794.362	0.00215
794.871	0.00215	794.388	0.00249	796.445	0.0035	794.411	0.00212
795.134	0.00211	794.607	0.00245	796.573	0.00343	794.371	0.00216
795.289	0.00221	794.81	0.00238	796.818	0.00358	794.283	0.00219
795.525	0.00216	795.119	0.0024	796.981	0.00366	794.309	0.00219
795.773	0.00204	795.389	0.0022	797.2	0.00371	794.225	0.00219
795.97	0.00184	795.596	0.00231	797.336	0.00343	794.15	0.00217
796.182	0.00191	795.875	0.00241	797.567	0.00344	794.121	0.00215
796.385	0.00201	796.137	0.00246	797.736	0.00348	794.225	0.00223
796.616	0.00216	796.361	0.00258	797.934	0.00343	794.133	0.00225
796.783	0.00214	796.607	0.00245	798.103	0.00339	794.216	0.00221
797.004	0.00208	796.842	0.0025			794.269	0.00219
797.131	0.00213	797.09	0.00255			794.326	0.00212
797.346	0.00206	797.321	0.0026			794.352	0.00216
797.548	0.00212	797.531	0.00265			794.481	0.00215
797.662	0.00218	797.76	0.00273			794.504	0.00214
797.874	0.00218	797.908	0.00271			794.59	0.00219
798.053	0.00214	798.093	0.0026			794.683	0.00207
						794.836	0.00204
						794.948	0.00196
						795.04	0.00199
						795.144	0.00203
						795.355	0.00206
						795.425	0.00203
						795.601	0.00203
						795.739	0.00221
						795.755	0.00219
						795.944	0.00222
						796.114	0.00229
						796.139	0.00228
						796.308	0.00233
						796.409	0.00227
						796.547	0.0024
						796.674	0.00239
						796.792	0.00232
						796.928	0.00224
						797.004	0.0022
						797.114	0.00209
						797.236	0.00217
						797.378	0.00217
						797.465	0.00222
						797.551	0.0022
						797.712	0.00223
						797.821	0.00219
						797.922	0.00207
						798.008	0.00207
						798.129	0.00204

## Sheet: Fig.2a
B.E.(eV)	Raw Intensity	Peak Sum	Background	Peak 1	Peak 2	Peak 3	B.E.(eV)	Raw Intensity	Peak Sum	Background	Peak 1	Peak 2	Peak 3	B.E.(eV)	Raw Intensity	Peak Sum	Background	Peak 1	Peak 2	Peak 3	Peak 4	Peak 5	B.E.(eV)	Raw Intensity	Peak Sum	Background	Peak 1	Peak 2	Peak 3	Peak 4	Peak 5
81.8	758.082						80.2	688.987						81.55	318.057								81.4	710.685
81.75	726.38						80.15	676.492						81.5	328.422								81.35	708.046
81.7	764.952						80.1	675.71						81.45	320.953								81.3	697.634
81.65	754.902						80.05	660.93						81.4	309.115								81.25	712.664
81.6	755.019						80	665.899						81.35	310.93								81.2	710.529
81.55	758.592						79.95	658.457						81.3	312.818								81.15	688.861
81.5	737.033						79.9	649.143						81.25	329.126								81.1	709.765
81.45	721.74						79.85	667.274						81.2	315.428								81.05	702.166
81.4	721.915						79.8	689.739						81.15	314.169								81	689.23
81.35	747.557						79.75	670.376						81.1	313.295								80.95	681.787
81.3	726.493						79.7	663.184						81.05	303.277								80.9	687.05
81.25	743.71						79.65	664.018						81	308.002								80.85	697.308
81.2	716.326						79.6	685.524						80.95	312.674								80.8	675.89
81.15	731.713						79.55	688.045						80.9	312.856								80.75	698.453
81.1	715.211						79.5	693.231						80.85	307.878								80.7	710.285
81.05	736.029						79.45	700.999						80.8	299.832								80.65	717.076
81	740.432						79.4	676.11	677.24	676.11	676.416	676.811	676.233	80.75	306.114								80.6	694.489
80.95	739.823						79.35	662.384	677.267	676.11	676.42	676.83	676.236	80.7	307.668								80.55	678.268
80.9	745.718						79.3	667.388	677.476	676.29	676.605	677.032	676.419	80.65	290.32								80.5	700.445
80.85	725.001						79.25	720.991	677.623	676.407	676.726	677.171	676.54	80.6	295.646								80.45	690.456
80.8	727.967						79.2	691.995	677.07	675.822	676.145	676.61	675.958	80.55	292.774								80.4	690.007
80.75	727.097						79.15	687.896	676.891	675.609	675.938	676.423	675.749	80.5	293.398								80.35	682.784
80.7	746.003						79.1	663.237	676.766	675.448	675.781	676.29	675.592	80.45	300.228								80.3	701.602
80.65	735.204						79.05	667.471	676.966	675.608	675.946	676.48	675.756	80.4	293.146								80.25	679.627
80.6	716.935						79	681.617	677.114	675.715	676.058	676.62	675.867	80.35	302.593								80.2	690.912
80.55	749.028						78.95	666.39	677.081	675.638	675.985	676.578	675.794	80.3	313.43								80.15	686.633
80.5	747.99						78.9	694.525	677.251	675.759	676.112	676.737	675.92	80.25	290.53								80.1	699.424
80.45	732.617						78.85	680.528	677.056	675.513	675.871	676.533	675.678	80.2	306.782								80.05	692.094
80.4	755.236						78.8	661.754	677.047	675.447	675.81	676.513	675.618	80.15	306.511								80	679.959
80.35	741.431						78.75	675.261	677.287	675.627	675.995	676.743	675.803	80.1	311.62								79.95	707.111
80.3	742.026						78.7	681.396	677.358	675.631	676.006	676.802	675.813	80.05	316.053								79.9	704.73
80.25	734.044						78.65	679.74	677.354	675.556	675.936	676.787	675.743	80	295.322								79.85	676.253
80.2	728.109						78.6	674.841	677.377	675.501	675.887	676.798	675.694	79.95	298.034								79.8	674.036
80.15	736.359						78.55	670.897	677.47	675.51	675.901	676.88	675.709	79.9	282.453								79.75	680.676
80.1	733.874						78.5	668.08	677.624	675.57	675.968	677.02	675.776	79.85	287.354								79.7	672.932
80.05	735.093						78.45	666.23	677.823	675.668	676.072	677.206	675.881	79.8	303.008	304.832	302.908	303.062	303.183	303.689	302.964	303.565	79.65	680.975
80	725.223						78.4	662.227	678.058	675.792	676.203	677.427	676.013	79.75	302.538	304.833	302.808	302.964	303.089	303.616	302.865	303.531	79.6	690.028
79.95	712.421						78.35	691.521	678.357	675.971	676.387	677.712	676.199	79.7	301.53	304.845	302.708	302.866	302.995	303.546	302.766	303.504	79.55	681.576
79.9	730.092						78.3	665.213	678.286	675.766	676.19	677.625	676.003	79.65	312.309	304.867	302.611	302.771	302.903	303.479	302.669	303.486	79.5	683.703
79.85	739.035						78.25	652.007	678.569	675.905	676.335	677.893	676.151	79.6	310.08	304.878	302.492	302.655	302.791	303.394	302.552	303.455	79.45	683.409
79.8	715.202						78.2	654.426	679.042	676.219	676.656	678.348	676.475	79.55	314.378	304.904	302.378	302.543	302.683	303.315	302.439	303.436	79.4	691.522
79.75	708.289						78.15	699.838	679.501	676.505	676.949	678.79	676.772	79.5	302.309	304.933	302.256	302.423	302.567	303.231	302.318	303.416	79.35	685.149
79.7	718.706						78.1	714.576	679.385	676.198	676.65	678.654	676.477	79.45	297.561	304.995	302.156	302.325	302.474	303.172	302.219	303.427	79.3	715.843
79.65	732.083						78.05	688.542	679.089	675.695	676.154	678.337	675.987	79.4	312.092	305.077	302.064	302.236	302.389	303.124	302.129	303.455	79.25	691.979
79.6	719.537						78	681.384	679.147	675.526	675.993	678.373	675.833	79.35	312.977	305.144	301.945	302.12	302.278	303.052	302.012	303.465	79.2	673.391
79.55	723.647						77.95	655.593	679.318	675.449	675.924	678.519	675.772	79.3	321.798	305.222	301.825	302.001	302.164	302.982	301.892	303.481	79.15	670.004
79.5	702.483						77.9	675.144	679.849	675.71	676.193	679.024	676.051	79.25	319.114	305.296	301.688	301.866	302.035	302.899	301.756	303.49	79.1	693.794
79.45	713.267						77.85	681.558	680.151	675.717	676.209	679.297	676.08	79.2	303.316	305.387	301.555	301.736	301.91	302.824	301.625	303.511	79.05	687.472
79.4	703.046						77.8	693.923	680.395	675.64	676.141	679.509	676.027	79.15	311.767	305.52	301.452	301.636	301.815	302.782	301.523	303.57	79	683.772
79.35	704.708						77.75	672.45	680.505	675.4	675.909	679.582	675.814	79.1	304.743	305.651	301.332	301.519	301.704	302.729	301.405	303.622	78.95	656.657
79.3	729.735						77.7	687.991	680.924	675.439	675.957	679.96	675.885	79.05	306.117	305.807	301.226	301.415	301.607	302.694	301.301	303.694	78.9	673.776
79.25	735.012						77.65	666.835	681.171	675.274	675.802	680.162	675.756	79	313.992	305.973	301.117	301.309	301.507	302.661	301.193	303.771	78.85	696.052
79.2	730.656						77.6	672.52	681.73	675.385	675.922	680.668	675.91	78.95	318.028	306.136	300.993	301.188	301.392	302.618	301.071	303.839	78.8	667.556
79.15	716.171	720.819	716.171	716.415	716.761	719.985	77.55	652.889	682.252	675.423	675.97	681.131	675.997	78.9	305.617	306.304	300.861	301.059	301.27	302.573	300.94	303.905	78.75	683.345
79.1	732.865	721.047	716.171	716.419	716.776	720.195	77.5	661.209	683.073	675.719	676.275	681.885	676.35	78.85	305.972	306.506	300.752	300.953	301.171	302.557	300.833	303.999	78.7	673.586	680.375	673.586	673.946	674.582	674.718	673.726	677.747
79.05	749.884	721.173	716.055	716.306	716.675	720.3	77.45	678.511	683.831	675.909	676.476	682.565	676.607	78.8	288.51	306.718	300.642	300.846	301.072	302.547	300.725	304.096	78.65	684.898	680.761	673.586	673.951	674.62	674.793	673.73	678.012
79	750.006	721.192	715.819	716.075	716.457	720.3	77.4	683.686	684.408	675.875	676.453	683.055	676.651	78.75	294.639	306.972	300.565	300.772	301.006	302.575	300.65	304.229	78.6	683.629	681.058	673.48	673.851	674.555	674.768	673.627	678.178
78.95	729.147	721.223	715.582	715.841	716.236	720.31	77.35	699.692	684.966	675.772	676.361	683.511	676.639	78.7	307.374	307.224	300.476	300.686	300.928	302.599	300.563	304.351	78.55	692.925	681.381	673.385	673.761	674.505	674.76	673.535	678.359
78.9	734.83	721.412	715.487	715.75	716.159	720.477	77.3	661.508	685.361	675.458	676.058	683.791	676.429	78.65	322.85	307.46	300.363	300.577	300.828	302.607	300.452	304.449	78.5	693.165	681.631	673.202	673.585	674.371	674.673	673.356	678.455
78.85	732.808	721.576	715.352	715.619	716.043	720.619	77.25	674.052	686.307	675.641	676.253	684.605	676.732	78.6	314.201	307.674	300.221	300.438	300.698	302.593	300.312	304.517	78.45	678.458	681.893	673.015	673.404	674.239	674.589	673.173	678.548
78.8	738.014	721.769	715.231	715.502	715.941	720.788	77.2	664.977	687.146	675.662	676.286	685.293	676.892	78.55	306.853	307.91	300.095	300.315	300.586	302.603	300.188	304.598	78.4	687.964	682.305	672.964	673.359	674.248	674.65	673.126	678.778
78.75	722.057	721.941	715.072	715.347	715.803	720.936	77.15	675.828	688.162	675.803	676.438	686.138	677.191	78.5	301.787	308.164	299.982	300.206	300.487	302.635	300.078	304.688	78.35	699.663	682.641	672.823	673.225	674.174	674.631	672.989	678.916
78.7	714.449	722.24	715.024	715.303	715.776	721.209	77.1	690.516	689.097	675.802	676.451	686.879	677.372	78.45	315.721	308.432	299.879	300.106	300.399	302.686	299.977	304.78	78.3	659.573	682.881	672.572	672.98	673.996	674.511	672.742	678.94
78.65	723.454	722.609	715.028	715.311	715.803	721.551	77.05	676.711	689.902	675.609	676.271	687.465	677.385	78.4	311.099	308.675	299.749	299.98	300.285	302.719	299.849	304.838	78.25	656.9	683.508	672.694	673.108	674.2	674.775	672.869	679.332
78.6	737.159	722.933	714.969	715.257	715.768	721.847	77	674.047	690.949	675.595	676.27	688.266	677.603	78.35	309.272	308.927	299.628	299.863	300.18	302.771	299.731	304.895	78.2	684.894	684.173	672.842	673.263	674.439	675.075	673.021	679.741
78.55	718.768	723.18	714.815	715.107	715.638	722.064	76.95	682.957	692.097	675.615	676.304	689.138	677.884	78.3	331.087	309.182	299.51	299.748	300.08	302.836	299.615	304.942	78.15	701.63	684.591	672.729	673.157	674.428	675.127	672.913	679.881
78.5	724.377	723.572	714.787	715.084	715.637	722.425	76.9	690.033	693.194	675.519	676.222	689.929	678.08	78.25	312.618	309.394	299.351	299.593	299.94	302.871	299.459	304.935	78.1	685.102	684.863	672.458	672.893	674.271	675.033	672.648	679.851
78.45	736.587	723.945	714.72	715.022	715.599	722.765	76.85	679.832	694.264	675.328	676.047	690.659	678.215	78.2	303.639	309.637	299.226	299.473	299.836	302.95	299.337	304.946	78.05	692.079	685.3	672.34	672.782	674.279	675.104	672.535	679.959
78.4	728.186	724.253	714.568	714.875	715.477	723.038	76.8	671.793	695.531	675.269	676.003	691.552	678.514	78.15	299.641	309.892	299.118	299.368	299.75	303.058	299.232	304.956	78	677.382	685.683	672.155	672.605	674.236	675.121	672.356	679.984
78.35	731.527	724.638	714.473	714.785	715.414	723.386	76.75	666.92	696.97	675.315	676.065	692.58	678.954	78.1	292.087	310.149	299.017	299.272	299.673	303.184	299.134	304.954	77.95	680.024	686.215	672.106	672.564	674.345	675.289	672.314	680.126
78.3	722.361	725.021	714.355	714.672	715.33	723.729	76.7	683.221	698.537	675.425	676.192	693.701	679.494	78.05	299.196	310.414	298.93	299.189	299.613	303.336	299.05	304.946	77.9	687.295	686.734	672.032	672.497	674.448	675.446	672.247	680.223
78.25	721.206	725.489	714.299	714.621	715.312	724.153	76.65	695.03	699.954	675.322	676.107	694.634	679.858	78	311.742	310.659	298.829	299.093	299.541	303.487	298.953	304.903	77.85	712.045	687.198	671.889	672.363	674.501	675.549	672.111	680.229
78.2	723.866	725.986	714.251	714.579	715.305	724.604	76.6	715.358	701.273	675.064	675.867	695.433	680.1	77.95	325.317	310.874	298.705	298.973	299.449	303.627	298.832	304.813	77.8	684.71	687.443	671.513	671.995	674.345	675.434	671.743	679.977
78.15	724.585	726.487	714.184	714.517	715.283	725.056	76.55	707.075	702.375	674.535	675.357	695.981	680.107	77.9	314.615	311.057	298.555	298.828	299.334	303.754	298.687	304.675	77.75	701.869	687.956	671.389	671.88	674.465	675.587	671.628	679.952
78.1	722.817	727.007	714.112	714.45	715.26	725.52	76.5	699.464	703.629	674.107	674.95	696.646	680.248	77.85	298.213	311.253	298.425	298.703	299.243	303.914	298.561	304.534	77.7	693.182	688.324	671.103	671.603	674.45	675.595	671.352	679.737
78.05	711.156	727.563	714.051	714.396	715.254	726.016	76.45	704.707	705.018	673.775	674.638	697.416	680.513	77.8	314.941	311.474	298.326	298.608	299.187	304.118	298.465	304.399	77.65	700.345	688.79	670.897	671.405	674.544	675.698	671.156	679.574
78	713.899	728.225	714.071	714.422	715.335	726.611	76.4	676.585	706.369	673.369	674.254	698.12	680.732	77.75	324.882	311.661	298.195	298.482	299.104	304.304	298.339	304.211	77.6	676.898	689.209	670.621	671.139	674.601	675.749	670.892	679.312
77.95	726.446	728.893	714.072	714.429	715.404	727.206	76.35	713.687	708.109	673.326	674.236	699.189	681.337	77.7	310.107	311.827	298.045	298.337	299.007	304.485	298.194	303.982	77.55	708.913	689.868	670.562	671.089	674.909	676.033	670.845	679.239
77.9	725.318	729.502	713.986	714.349	715.394	727.732	76.3	703.383	709.377	672.797	673.731	699.768	681.471	77.65	325.067	312.021	297.922	298.22	298.945	304.707	298.077	303.76	77.5	684.667	690.255	670.203	670.74	674.955	676.034	670.5	678.837
77.85	753.891	730.146	713.907	714.277	715.401	728.283	76.25	698.91	710.778	672.395	673.356	700.467	681.745	77.6	324.603	312.189	297.772	298.075	298.862	304.915	297.932	303.491	77.45	697.957	690.896	670.067	670.615	675.265	676.276	670.38	678.63
77.8	727.587	730.62	713.629	714.005	715.22	728.653	76.2	709.706	712.225	672.047	673.036	701.206	682.077	77.55	323.113	312.363	297.621	297.93	298.788	305.137	297.788	303.205	77.4	687.132	691.446	669.806	670.364	675.492	676.409	670.136	678.27
77.75	735.468	731.306	713.532	713.914	715.234	729.222	76.15	712.579	713.504	671.553	672.571	701.779	682.259	77.5	308.346	312.549	297.474	297.788	298.726	305.375	297.648	302.906	77.35	685.372	692.134	669.644	670.212	675.863	676.657	669.993	677.984
77.7	727.283	731.97	713.379	713.769	715.207	729.752	76.1	713.309	714.704	671.014	672.065	702.281	682.386	77.45	303.779	312.773	297.353	297.674	298.702	305.655	297.535	302.62	77.3	700.633	692.88	669.496	670.076	676.299	676.937	669.866	677.688
77.65	723.319	732.723	713.283	713.679	715.254	730.355	76.05	711.658	715.837	670.459	671.544	702.735	682.475	77.4	316.746	313.02	297.241	297.568	298.698	305.957	297.432	302.33	77.25	719.871	693.528	669.205	669.795	676.641	677.088	669.598	677.225
77.6	730.571	733.54	713.213	713.617	715.349	731	76	718.433	716.918	669.918	671.04	703.164	682.55	77.35	326.616	313.261	297.105	297.438	298.683	306.248	297.305	302.006	77.2	714.888	694.045	668.73	669.332	676.854	677.071	669.15	676.559
77.55	741.951	734.345	713.092	713.503	715.416	731.609	75.95	715.025	717.822	669.281	670.443	703.452	682.488	77.3	323.848	313.505	296.95	297.289	298.665	306.534	297.16	301.655	77.15	715.61	694.66	668.298	668.912	677.164	677.112	668.747	675.917
77.5	764.374	735.111	712.891	713.31	715.431	732.152	75.9	721.655	718.663	668.68	669.886	703.724	682.413	77.25	312.222	313.779	296.799	297.145	298.669	306.838	297.022	301.302	77.1	704	695.323	667.855	668.481	677.522	677.155	668.337	675.247
77.45	742.425	735.763	712.533	712.96	715.318	732.551	75.85	735.043	719.295	667.985	669.238	703.843	682.184	77.2	308.238	314.102	296.671	297.023	298.712	307.176	296.906	300.967	77.05	706.2	696.154	667.516	668.155	678.044	677.317	668.035	674.668
77.4	734.347	736.613	712.325	712.76	715.391	733.112	75.8	707.262	719.613	667.105	668.409	703.713	681.701	77.15	305.458	314.464	296.549	296.909	298.783	307.534	296.799	300.635	77	677.133	697.026	667.154	667.806	678.602	677.466	667.713	674.053
77.35	751.153	737.568	712.171	712.615	715.557	733.739	75.75	699.549	720.139	666.577	667.938	703.864	681.492	77.1	318.055	314.867	296.432	296.799	298.882	307.909	296.699	300.307	76.95	698.905	698.235	667.06	667.725	679.492	677.895	667.665	673.698
77.3	744.228	738.459	711.9	712.352	715.649	734.258	75.7	711.888	720.602	666.145	667.566	704.033	681.293	77.05	315.84	315.284	296.292	296.666	298.981	308.271	296.577	299.956	76.9	722.763	699.309	666.762	667.441	680.239	678.129	667.418	673.13
77.25	758.733	739.455	711.675	712.136	715.836	734.832	75.65	708.151	720.731	665.544	667.032	703.952	680.835	77	319.245	315.747	296.155	296.538	299.112	308.648	296.462	299.609	76.85	698.43	700.227	666.237	666.931	680.822	678.144	666.95	672.33
77.2	741.705	740.409	711.348	711.818	715.975	735.311	75.6	706.34	720.724	664.985	666.546	703.824	680.324	76.95	324.258	316.248	296.012	296.402	299.264	309.028	296.342	299.259	76.8	692.573	701.44	665.936	666.644	681.69	678.389	666.711	671.75
77.15	742.57	741.546	711.136	711.616	716.29	735.912	75.55	721.591	720.554	664.442	666.083	703.622	679.733	76.9	325.028	316.787	295.859	296.257	299.439	309.409	296.216	298.904	76.75	713.776	702.776	665.686	666.409	682.67	678.691	666.531	671.22
77.1	755.675	742.745	710.918	711.407	716.663	736.51	75.5	745.21	719.995	663.692	665.421	703.118	678.84	76.85	324.269	317.375	295.705	296.111	299.645	309.796	296.091	298.551	76.7	713.334	703.981	665.236	665.975	683.509	678.795	666.158	670.489
77.05	733.594	743.925	710.606	711.106	717.013	737.018	75.45	745.191	718.937	662.621	664.448	702.196	677.536	76.8	313.828	318.018	295.551	295.967	299.888	310.192	295.971	298.205	76.65	714.024	705.253	664.785	665.54	684.403	678.9	665.792	669.759
77	758.822	745.334	710.446	710.956	717.591	737.679	75.4	714.323	717.691	661.538	663.471	701.162	676.134	76.75	323.874	318.735	295.417	295.841	300.189	310.614	295.875	297.885	76.6	720.893	706.578	664.324	665.096	685.339	678.993	665.425	669.022
76.95	769.05	746.649	710.109	710.63	718.075	738.162	75.35	690.778	716.668	660.845	662.895	700.419	675.044	76.7	333.757	319.492	295.264	295.697	300.51	311.023	295.764	297.554	76.55	725.468	707.895	663.794	664.584	686.256	679.014	664.998	668.221
76.9	775.697	747.975	709.699	710.231	718.573	738.569	75.3	727.958	715.79	660.452	662.631	699.878	674.185	76.65	328.369	320.289	295.092	295.535	300.855	311.418	295.639	297.211	76.5	703.029	709.22	663.216	664.024	687.17	678.981	664.533	667.377
76.85	758.884	749.339	709.24	709.783	719.113	738.923	75.25	717.833	714.275	659.565	661.887	698.745	672.773	76.6	338.223	321.157	294.93	295.383	301.253	311.826	295.529	296.886	76.45	727.485	710.798	662.844	663.67	688.328	679.146	664.284	666.745
76.8	754.208	750.908	708.894	709.449	719.863	739.385	75.2	713.03	712.75	658.801	661.279	697.64	671.432	76.55	332.329	322.069	294.749	295.212	301.677	312.217	295.407	296.551	76.4	706.424	712.185	662.238	663.083	689.285	679.067	663.813	665.888
76.75	757.668	752.599	708.579	709.145	720.744	739.868	75.15	705.313	711.163	658.089	660.739	696.496	670.105	76.5	325.687	323.054	294.579	295.052	302.158	312.621	295.302	296.235	76.35	736.636	713.798	661.824	662.69	690.46	679.168	663.546	665.232
76.7	767.338	754.356	708.237	708.816	721.7	740.314	75.1	727.223	709.568	657.469	660.308	695.357	668.84	76.45	317.634	324.114	294.42	294.905	302.698	313.036	295.216	295.94	76.3	728.156	715.148	661.123	662.01	691.365	678.965	663.005	664.297
76.65	756.436	756.135	707.826	708.418	722.691	740.678	75.05	725.796	707.592	656.553	659.599	693.84	667.259	76.4	314.546	325.252	294.277	294.773	303.301	313.465	295.153	295.668	76.25	724.521	716.586	660.495	661.404	692.352	678.817	662.549	663.446
76.6	762.315	758.078	707.488	708.093	723.859	741.101	75	693.255	705.556	655.644	658.918	692.252	665.674	76.35	351.263	326.457	294.139	294.647	303.956	313.896	295.103	295.411	76.2	717.337	718.055	659.896	660.827	693.368	678.676	662.135	662.632
76.55	782.921	760.064	707.106	707.725	725.088	741.463	74.95	705.04	703.882	655.15	658.673	691.008	664.5	76.3	338.523	327.652	293.932	294.452	304.59	314.253	294.994	295.093	76.15	707.209	719.577	659.358	660.312	694.435	678.573	661.796	661.891
76.5	782.922	761.987	706.578	707.212	726.273	741.66	74.9	719.769	702.01	654.495	658.291	689.539	663.17	76.25	346.11	328.929	293.749	294.281	305.293	314.627	294.917	294.807	76.1	699.498	721.168	658.909	659.889	695.571	678.534	661.561	661.25
76.45	768.248	763.983	706.047	706.695	727.551	741.831	74.85	705.043	699.913	653.638	657.732	687.809	661.649	76.2	342.81	330.246	293.551	294.096	306.025	314.98	294.835	294.514	76.05	706.963	722.792	658.529	659.535	696.744	678.533	661.408	660.689
76.4	748.046	766.146	705.614	706.277	729.02	742.077	74.8	732.23	697.992	652.963	657.382	686.209	660.327	76.15	337.75	331.62	293.359	293.918	306.805	315.328	294.769	294.235	76	730.465	724.293	658.076	659.109	697.799	678.427	661.197	660.064
76.35	774.974	768.505	705.319	705.998	730.711	742.434	74.75	716.452	695.71	651.923	656.696	684.199	658.662	76.1	333.47	333.05	293.176	293.749	307.634	315.675	294.723	293.972	75.95	732.313	725.507	657.398	658.46	698.573	678.062	660.775	659.226
76.3	773.885	770.721	704.834	705.529	732.287	742.574	74.7	696.905	693.641	651.076	656.234	682.343	657.216	76.05	355.923	334.528	293	293.588	308.506	316.016	294.696	293.724	75.9	732.586	726.619	656.696	657.789	699.256	677.637	660.344	658.375
76.25	800.587	772.976	704.353	705.065	733.932	742.686	74.65	693.649	691.848	650.474	656.049	680.7	656.046	76	338.463	336	292.783	293.386	309.368	316.3	294.638	293.44	75.85	722.326	727.628	655.985	657.111	699.848	677.165	659.918	657.525
76.2	762.224	775.06	703.684	704.413	735.438	742.577	74.6	687.15	690.131	649.907	655.935	679.066	654.944	75.95	334.463	337.533	292.597	293.217	310.288	316.6	294.623	293.194	75.8	723.146	728.617	655.364	656.524	700.436	676.741	659.595	656.774
76.15	782.689	777.407	703.276	704.024	737.242	742.694	74.55	698.18	688.543	649.418	655.935	677.491	653.954	75.9	338.337	339.094	292.419	293.055	311.237	316.889	294.628	292.962	75.75	741.691	729.47	654.729	655.927	700.905	676.261	659.272	656.02
76.1	780.009	779.591	702.723	703.49	738.92	742.628	74.5	710.557	686.864	648.778	655.822	675.75	652.848	75.85	321.81	340.66	292.233	292.887	312.193	317.15	294.636	292.727	75.7	734.135	730.006	653.914	655.152	701.075	675.559	658.781	655.096
76.05	789.305	781.75	702.186	702.972	740.612	742.538	74.45	703.671	685.081	647.967	655.579	673.83	651.607	75.8	353.397	342.261	292.078	292.751	313.188	317.42	294.686	292.527	75.65	752.457	730.454	653.163	654.444	701.178	674.875	658.365	654.243
76	788.874	783.78	701.579	702.386	742.215	742.338	74.4	688.201	683.454	647.236	655.457	671.987	650.481	75.75	350.93	343.796	291.863	292.556	314.124	317.606	294.688	292.273	75.6	767.108	730.561	652.232	653.56	700.964	673.967	657.78	653.22
75.95	771.272	785.724	700.972	701.799	743.775	742.093	74.35	698.61	682.101	646.698	655.573	670.339	649.585	75.7	353.153	345.319	291.653	292.367	315.058	317.772	294.706	292.027	75.55	763.472	730.349	651.156	652.534	700.454	672.869	657.058	652.059
75.9	788.201	787.676	700.482	701.332	745.387	741.922	74.3	704.873	680.689	646.017	655.59	668.555	648.578	75.65	350.93	346.809	291.438	292.174	315.97	317.907	294.729	291.781	75.5	716.248	729.979	650.104	651.537	699.812	671.749	656.368	650.93
75.85	790.921	789.371	699.872	700.744	746.787	741.584	74.25	695	679.277	645.244	655.562	666.69	647.513	75.6	346.417	348.264	291.226	291.987	316.861	318.016	294.765	291.541	75.45	732.297	729.853	649.485	650.978	699.44	671.018	656.117	650.24
75.8	803.327	790.879	699.238	700.135	748.047	741.174	74.2	669.576	678.078	644.591	655.701	664.96	646.599	75.55	344.11	349.676	291.023	291.809	317.725	318.103	294.818	291.313	75.4	736.596	729.379	648.709	650.268	698.748	670.086	655.713	649.4
75.75	790.306	792.107	698.514	699.435	749.074	740.625	74.15	652.146	677.301	644.263	656.214	663.574	646.038	75.5	340.55	351.027	290.824	291.637	318.549	318.163	294.883	291.091	75.35	721.663	728.664	647.886	649.518	697.841	669.066	655.264	648.519
75.7	789.518	793.204	697.875	698.822	750.02	740.112	74.1	677.095	676.846	644.159	657	662.435	645.729	75.45	370.46	352.309	290.631	291.474	319.323	318.196	294.961	290.879	75.3	717.16	727.889	647.195	648.907	696.902	668.136	654.947	647.776
75.65	784.272	794.061	697.237	698.212	750.773	739.551	74.05	705.307	676.161	643.727	657.507	660.992	645.115	75.4	358.29	353.444	290.382	291.257	319.976	318.139	294.987	290.612	75.25	710.71	726.96	646.539	648.34	695.837	667.204	654.663	647.074
75.6	790.645	794.684	696.631	697.634	751.342	738.97	74	677.082	675.2	642.919	657.688	659.201	644.148	75.35	364.38	354.5	290.155	291.065	320.575	318.07	295.04	290.369	75.2	719.841	725.902	645.938	647.837	694.669	666.29	654.429	646.43
75.55	796.784	794.972	695.977	697.01	751.626	738.29	73.95	677.465	674.699	642.47	658.278	657.8	643.561	75.3	354.617	355.429	289.916	290.865	321.077	317.953	295.082	290.116	75.15	688.335	724.578	645.246	647.254	693.262	665.25	654.096	645.7
75.5	787.064	794.909	695.275	696.34	751.607	737.513	73.9	686.261	674.287	642.011	658.906	656.421	642.981	75.25	346.877	356.25	289.695	290.686	321.501	317.817	295.143	289.883	75.1	708.233	723.377	644.842	646.972	692.003	664.467	654.042	645.262
75.45	816.841	794.594	694.637	695.735	751.384	736.748	73.85	685.757	673.85	641.43	659.461	654.953	642.296	75.2	358.897	356.949	289.488	290.526	321.836	317.658	295.216	289.665	75.05	732.186	721.831	644.249	646.514	690.425	663.465	653.785	644.638
75.4	801.619	793.742	693.786	694.92	750.673	735.722	73.8	685.857	673.509	640.848	660.061	653.519	641.624	75.15	354.013	357.477	289.258	290.348	322.035	317.44	295.262	289.425	75	716.261	719.914	643.425	645.842	688.498	662.206	653.282	643.787
75.35	768.447	792.666	693.036	694.207	749.783	734.747	73.75	669.955	673.252	640.257	660.697	652.113	640.955	75.1	362.167	357.86	289.037	290.185	322.126	317.192	295.311	289.195	74.95	722.141	718.01	642.743	645.329	686.606	661.064	652.901	643.08
75.3	771.625	791.494	692.511	693.722	748.843	733.951	73.7	671.973	673.286	639.867	661.578	650.944	640.499	75.05	351.257	358.067	288.8	290.012	322.078	316.893	295.335	288.95	74.9	710.371	715.93	641.999	644.774	684.559	659.841	652.438	642.314
75.25	800.451	789.985	691.96	693.214	747.609	733.082	73.65	654.461	673.375	639.446	662.466	649.781	640.02	75	348.57	358.129	288.584	289.867	321.925	316.576	295.369	288.727	74.85	720.404	713.853	641.359	644.345	682.534	658.702	652.053	641.654
75.2	780.223	787.975	691.205	692.506	745.916	731.964	73.6	683.533	673.771	639.249	663.616	648.879	639.773	74.95	366.477	358.028	288.372	289.735	321.649	316.228	295.394	288.508	74.8	721.79	711.591	640.618	643.839	680.341	657.448	651.54	640.896
75.15	776.365	785.824	690.586	691.936	744.121	730.938	73.55	688.05	673.861	638.667	664.416	647.63	639.149	74.9	362.093	357.727	288.125	289.58	321.214	315.81	295.368	288.256	74.75	703.285	709.24	639.858	643.341	678.072	656.16	650.978	640.119
75.1	778.311	783.443	689.989	691.394	742.133	729.893	73.5	662.783	673.956	638.019	665.178	646.351	638.464	74.85	362.117	357.269	287.887	289.443	320.664	315.366	295.332	288.012	74.7	694.24	706.999	639.264	643.04	675.925	655.029	650.549	639.511
75.05	767.52	780.817	689.374	690.839	739.934	728.791	73.45	674.196	674.441	637.694	666.289	645.432	638.107	74.8	364.193	356.652	287.648	289.318	319.996	314.888	295.275	287.769	74.65	689.495	704.798	638.749	642.85	673.826	653.968	650.166	638.983
75	780.26	778.062	688.83	690.361	737.639	727.723	73.4	683.828	674.832	637.215	667.265	644.394	637.601	74.75	347.977	355.877	287.405	289.203	319.211	314.373	295.189	287.521	74.6	703.673	702.611	638.273	642.736	671.745	652.942	649.785	638.496
74.95	779.634	775.044	688.193	689.797	735.108	726.526	73.35	701.88	675.143	636.603	668.124	643.259	636.965	74.7	350.113	354.989	287.192	289.134	318.353	313.857	295.109	287.304	74.55	693.389	700.277	637.661	642.524	669.518	651.775	649.23	637.873
74.9	771.838	771.886	687.557	689.241	732.461	725.297	73.3	668.841	675.255	635.746	668.747	641.912	636.087	74.65	345.26	353.962	286.974	289.079	317.395	313.307	294.996	287.082	74.5	683.861	698.037	637.139	642.445	667.38	650.698	648.727	637.342
74.85	762.732	768.664	686.971	688.745	729.774	724.086	73.25	649.237	675.827	635.311	669.795	641.02	635.634	74.6	360.233	352.822	286.765	289.053	316.359	312.738	294.863	286.87	74.45	676.251	695.901	636.701	642.497	665.336	649.706	648.27	636.896
74.8	770.823	765.419	686.443	688.32	727.079	722.907	73.2	661.702	676.681	635.128	671.091	640.411	635.435	74.55	351.493	351.544	286.528	289.02	315.22	312.114	294.672	286.629	74.4	692.538	693.865	636.331	642.667	663.377	648.784	647.842	636.517
74.75	785.558	762.058	685.856	687.847	724.282	721.64	73.15	685.893	677.389	634.779	672.21	639.667	635.072	74.5	356.823	350.185	286.306	289.028	314.031	311.481	294.466	286.405	74.35	678.093	691.721	635.804	642.734	661.288	647.711	647.221	635.984
74.7	766.933	758.56	685.162	687.283	721.358	720.244	73.1	676.802	677.787	634.109	672.987	638.629	634.388	74.45	340.173	348.736	286.075	289.053	312.776	310.815	294.219	286.17	74.3	678.491	689.768	635.408	642.989	659.362	646.775	646.694	635.581
74.65	739.522	755.184	684.593	686.862	718.558	718.95	73.05	696.804	678.298	633.548	673.85	637.73	633.815	74.4	332.487	347.25	285.873	289.139	311.508	310.159	293.971	285.966	74.25	692.208	687.881	635.005	643.297	657.467	645.839	646.125	635.171
74.6	752.684	752.015	684.211	686.648	715.965	717.824	73	658.263	678.532	632.718	674.407	636.586	632.974	74.35	326.776	345.727	285.686	289.272	310.218	309.497	293.708	285.776	74.2	680.855	685.949	634.469	643.538	655.484	644.781	645.391	634.63
74.55	727.332	748.794	683.734	686.363	713.312	716.587	72.95	675.61	679.243	632.382	675.417	635.962	632.628	74.3	352.297	344.179	285.509	289.451	308.914	308.828	293.426	285.597	74.15	668.963	684.217	634.034	643.949	653.652	643.835	644.728	634.19
74.5	741.026	745.809	683.431	686.279	710.884	715.508	72.9	690.15	679.694	631.815	676.143	635.129	632.052	74.25	343.25	342.562	285.284	289.621	307.546	308.095	293.069	285.37	74.1	676.25	682.701	633.707	644.538	651.979	643.008	644.146	633.858
74.45	732.15	742.81	683.03	686.129	708.421	714.319	72.85	685.574	679.909	631.049	676.61	634.119	631.277	74.2	325.731	340.957	285.076	289.849	306.186	307.365	292.702	285.159	74.05	680.624	681.233	633.308	645.13	650.292	642.122	643.467	633.455
74.4	740.086	739.97	682.688	686.074	706.094	713.178	72.8	652.614	680.125	630.333	677.058	633.18	630.554	74.15	333.207	339.394	284.9	290.154	304.86	306.654	292.345	284.981	74	686.602	679.849	632.865	645.755	648.619	641.206	642.722	633.008
74.35	714.993	737.19	682.288	686.002	703.792	711.972	72.75	694.372	680.707	630.041	677.852	632.683	630.254	74.1	335.55	337.842	284.71	290.492	303.527	305.92	291.952	284.789	73.95	687.873	678.541	632.362	646.399	646.947	640.245	641.898	632.5
74.3	715.507	734.714	682.061	686.149	701.755	710.931	72.7	709.234	680.668	629.196	678.007	631.652	629.402	74.05	324.776	336.323	284.515	290.877	302.205	305.171	291.537	284.592	73.9	678.356	677.358	631.842	647.107	645.319	639.282	641.042	631.977
74.25	717.339	732.377	681.828	686.342	699.81	709.881	72.65	672.519	680.345	628.145	677.861	630.43	628.345	74	334.977	334.875	284.339	291.334	300.924	304.435	291.125	284.414	73.85	683.007	676.408	631.406	647.982	643.838	638.419	640.256	631.537
74.2	731.885	730.184	681.581	686.58	697.952	708.814	72.6	655.433	680.403	627.563	678.081	629.692	627.756	73.95	326.683	333.472	284.145	291.828	299.65	303.674	290.68	284.218	73.8	682.459	675.562	630.923	648.892	642.372	637.526	639.414	631.051
74.15	721.192	728.056	681.231	686.779	696.096	707.643	72.55	684.3	680.582	627.197	678.407	629.185	627.384	73.9	327.473	332.159	283.965	292.396	298.423	302.925	290.239	284.037	73.75	691.1	674.87	630.44	649.886	640.968	636.649	638.564	630.565
74.1	750.08	726.178	680.953	687.123	694.415	706.545	72.5	665.421	680.273	626.447	678.234	628.306	626.629	73.85	329.058	330.928	283.784	293.021	297.23	302.17	289.788	283.854	73.7	669.126	674.249	629.872	650.877	639.539	635.703	637.624	629.993
74.05	718.15	724.284	680.472	687.343	692.636	705.248	72.45	671.895	680.093	625.936	678.176	627.677	626.111	73.8	331.703	329.788	283.599	293.705	296.073	301.412	289.327	283.667	73.65	676.476	673.983	629.504	652.149	638.371	634.976	636.882	629.623
74	685.279	722.802	680.209	687.869	691.178	704.173	72.4	662.272	679.706	625.332	677.9	626.967	625.503	73.75	328.054	328.744	283.409	294.446	294.953	300.649	288.857	283.476	73.6	670.999	673.798	629.064	653.428	637.188	634.192	636.068	629.18
73.95	720.078	721.747	680.174	688.717	690.047	703.331	72.35	655.728	679.317	624.847	677.613	626.385	625.013	73.7	320.395	327.814	283.226	295.257	293.883	299.893	288.392	283.291	73.55	667.561	673.81	628.671	654.828	636.107	633.473	635.303	628.784
73.9	738.875	720.655	679.896	689.424	688.77	702.255	72.3	671.375	678.885	624.442	677.274	625.892	624.603	73.65	313.997	327.01	283.056	296.146	292.873	299.155	287.941	283.12	73.5	638.77	673.995	628.307	656.327	635.109	632.799	634.571	628.417
73.85	736.696	719.641	679.486	690.107	687.452	701.054	72.25	684.745	678.118	623.826	676.592	625.196	623.982	73.6	314.075	326.333	282.898	297.108	291.922	298.432	287.504	282.961	73.45	679.444	674.586	628.209	658.159	634.429	632.408	634.111	628.317
73.8	722.885	718.852	679.088	690.919	686.233	699.875	72.2	668.568	677.043	623.026	675.594	624.323	623.178	73.55	330.522	325.774	282.74	298.131	291.018	297.714	287.07	282.801	73.4	666.411	674.927	627.729	659.667	633.415	631.65	633.277	627.834
73.75	720.88	718.372	678.783	691.947	685.19	698.801	72.15	661.588	676.047	622.428	674.668	623.659	622.576	73.5	328.171	325.301	282.551	299.183	290.13	296.971	286.61	282.61	73.35	679.28	675.507	627.367	661.345	632.564	631.027	632.569	627.47
73.7	727.312	718.121	678.49	693.115	684.235	697.751	72.1	672.845	675.015	621.914	673.7	623.085	622.058	73.45	323.769	324.949	282.365	300.294	289.293	296.239	286.16	282.424	73.3	672.685	676.076	626.881	662.943	631.633	630.295	631.748	626.981
73.65	715.088	718.04	678.15	694.37	683.304	696.667	72.05	680.805	673.712	621.246	672.456	622.362	621.386	73.4	320.902	324.719	282.188	301.466	288.511	295.523	285.726	282.245	73.25	674.341	676.803	626.452	664.632	630.799	629.635	630.995	626.55
73.6	708.954	718.258	677.893	695.843	682.521	695.68	72	684.977	672.183	620.464	670.981	621.53	620.6	73.35	326.653	324.605	282.015	302.69	287.778	294.821	285.306	282.071	73.2	673.257	677.599	626.003	666.325	629.983	628.969	630.235	626.099
73.55	726.358	718.73	677.677	697.497	681.838	694.749	71.95	685.427	670.485	619.617	669.332	620.637	619.75	73.3	318.825	324.585	281.832	303.945	287.078	294.118	284.885	281.887	73.15	671.89	678.474	625.56	668.036	629.208	628.324	629.494	625.655
73.5	696.417	719.289	677.338	699.167	681.087	693.711	71.9	701.297	668.671	618.753	667.563	619.731	618.882	73.25	324.358	324.678	281.663	305.25	286.435	293.44	284.488	281.717	73.1	687.504	679.418	625.126	669.756	628.473	627.701	628.775	625.219
73.45	701.024	720.258	677.205	701.182	680.591	692.895	71.85	644.881	666.546	617.669	665.48	618.609	617.795	73.2	328.415	324.85	281.483	306.573	285.82	292.761	284.091	281.536	73.05	698.937	680.253	624.542	671.312	627.618	626.94	627.92	624.632
73.4	722.359	721.389	677.039	703.299	680.105	692.064	71.8	646.091	665.064	617.312	664.037	618.217	617.435	73.15	316.901	325.095	281.295	307.908	285.236	292.087	283.698	281.347	73	696.213	681.003	623.845	672.727	626.677	626.079	626.966	623.934
73.35	712.903	722.558	676.724	705.396	679.509	691.1	71.75	656.125	663.487	616.934	662.495	617.806	617.054	73.1	330.964	325.431	281.129	309.276	284.708	291.446	283.337	281.179	72.95	696.474	681.779	623.167	674.12	625.78	625.248	626.047	623.254
73.3	710.123	723.965	676.472	707.68	679.012	690.218	71.7	667.098	661.706	616.42	660.747	617.262	616.537	73.05	329.714	325.8	280.935	310.617	284.188	290.791	282.961	280.985	72.9	652.035	682.536	622.481	675.444	624.897	624.42	625.132	622.566
73.25	717.899	725.552	676.238	710.094	678.562	689.371	71.65	665.822	659.717	615.755	658.789	616.568	615.869	73	320.687	326.217	280.744	311.95	283.701	290.151	282.599	280.793	72.85	661.816	683.674	622.204	677.105	624.443	624.012	624.642	622.287
73.2	712.389	727.228	675.948	712.552	678.084	688.488	71.6	666.896	657.686	615.097	656.786	615.885	615.208	72.95	330.955	326.683	280.57	313.279	283.259	289.54	282.265	280.617	72.8	662.529	684.668	621.833	678.58	623.914	623.519	624.072	621.914
73.15	728.237	729.068	675.694	715.132	677.666	687.659	71.55	669.553	655.591	614.417	654.719	615.181	614.526	72.9	335.91	327.147	280.375	314.555	282.825	288.924	281.923	280.422	72.75	679.841	685.583	621.452	679.936	623.391	623.026	623.505	621.532
73.1	708.318	730.904	675.329	717.668	677.157	686.737	71.5	643.138	653.42	613.693	652.572	614.435	613.799	72.85	319.166	327.605	280.171	315.774	282.406	288.312	281.582	280.217	72.7	681.094	686.245	620.905	681.002	622.718	622.375	622.786	620.983
73.05	723.24	732.96	675.099	720.387	676.801	685.971	71.45	654.027	651.561	613.307	650.737	614.027	613.41	72.8	326.38	328.08	279.999	316.964	282.04	287.744	281.283	280.043	72.65	700.271	686.783	620.341	681.909	622.04	621.716	622.063	620.418
73	717.661	734.97	674.764	723.026	676.355	685.117	71.4	643.811	649.537	612.772	648.735	613.473	612.874	72.75	344.55	328.514	279.812	318.068	281.681	287.177	280.98	279.856	72.6	696.081	687.009	619.592	682.473	621.19	620.88	621.168	619.668
72.95	714.349	737.048	674.466	725.701	675.959	684.32	71.35	661.119	647.63	612.365	646.848	613.047	612.464	72.7	327.693	328.868	279.591	319.05	281.306	286.589	280.652	279.634	72.55	671.708	687.124	618.876	682.897	620.382	620.082	620.316	618.95
72.9	726.655	739.151	674.188	728.369	675.595	683.562	71.3	657.631	645.487	611.725	644.726	612.389	611.822	72.65	317.865	329.192	279.401	319.961	280.979	286.046	280.365	279.443	72.5	672.597	687.302	618.381	683.356	619.805	619.513	619.698	618.453
72.85	742.992	741.138	673.823	730.894	675.154	682.735	71.25	647.169	643.386	611.122	642.644	611.77	611.217	72.6	336.07	329.458	279.229	320.777	280.686	285.535	280.105	279.271	72.45	690.572	687.292	617.873	683.603	619.223	618.937	619.077	617.944
72.8	758.934	742.947	673.341	733.214	674.605	681.811	71.2	637.688	641.424	610.649	640.699	611.281	610.741	72.55	324.589	329.597	279.023	321.431	280.371	285.004	279.819	279.064	72.4	667.468	686.924	617.192	683.468	618.476	618.194	618.293	617.262
72.75	745.549	744.546	672.746	735.299	673.948	680.79	71.15	669.321	639.596	610.294	638.889	610.911	610.385	72.5	330.031	329.653	278.837	321.967	280.09	284.507	279.561	278.878	72.35	658.506	686.572	616.721	683.328	617.945	617.666	617.728	616.79
72.7	761.997	746.104	672.239	737.317	673.387	679.877	71.1	663.449	637.369	609.519	636.678	610.121	609.608	72.45	338.623	329.58	278.642	322.344	279.808	284.013	279.3	278.681	72.3	675.121	686.098	616.33	683.048	617.499	617.222	617.251	616.397
72.65	757.319	747.376	671.614	739.029	672.713	678.863	71.05	659.173	635.235	608.811	634.56	609.399	608.898	72.4	343.62	329.363	278.43	322.548	279.52	283.516	279.029	278.468	72.25	708.138	685.261	615.779	682.386	616.899	616.623	616.624	615.845
72.6	738.087	748.476	671.018	740.544	672.072	677.895	71	653.173	633.178	608.15	632.518	608.725	608.235	72.35	317.997	329	278.208	322.578	279.231	283.022	278.754	278.246	72.2	685.204	683.905	614.914	681.19	615.989	615.713	615.689	614.979
72.55	749.924	749.468	670.551	741.932	671.564	677.074	70.95	627.277	631.225	607.559	630.579	608.121	607.642	72.3	329.752	328.543	278.033	322.488	278.996	282.589	278.533	278.071	72.15	689.394	682.554	614.255	679.985	615.289	615.015	614.968	614.319
72.5	746.96	750.107	669.999	742.946	670.974	676.183	70.9	634.443	629.642	607.3	629.01	607.851	607.381	72.25	339.157	327.919	277.837	322.207	278.745	282.146	278.294	277.873	72.1	690.565	680.963	613.552	678.526	614.547	614.274	614.207	613.614
72.45	717.28	750.465	669.463	743.661	670.404	675.326	70.85	620.215	628.003	606.944	627.384	607.482	607.023	72.2	333.807	327.132	277.622	321.74	278.483	281.697	278.042	277.658	72.05	679.904	679.167	612.83	676.852	613.791	613.518	613.435	612.892
72.4	739.683	750.705	669.13	744.239	670.039	674.687	70.8	611.166	626.588	606.769	625.983	607.297	606.848	72.15	329.768	326.211	277.417	321.12	278.234	281.269	277.803	277.452	72	678.461	677.289	612.202	675.083	613.13	612.859	612.761	612.263
72.35	758.931	750.447	668.639	744.302	669.518	673.905	70.75	602.59	625.336	606.712	624.743	607.229	606.788	72.1	324.808	325.16	277.219	320.349	277.997	280.86	277.575	277.254	71.95	700.589	675.254	611.581	673.149	612.48	612.209	612.1	611.641
72.3	727.352	749.7	668.011	743.86	668.861	673.001	70.7	619.091	624.243	606.766	623.661	607.272	606.841	72.05	318.453	323.987	277.03	319.438	277.773	280.471	277.36	277.064	71.9	712.71	672.858	610.748	670.845	611.618	611.349	611.23	610.806
72.25	742.937	748.813	667.598	743.261	668.421	672.326	70.65	631.252	622.982	606.604	622.412	607.1	606.678	72	314.533	322.704	276.852	318.401	277.564	280.104	277.159	276.886	71.85	676.562	670.206	609.793	668.277	610.637	610.37	610.242	609.85
72.2	725.836	747.461	667.073	742.182	667.872	671.554	70.6	631.439	621.608	606.28	621.05	606.767	606.353	71.95	319.559	321.317	276.682	317.243	277.365	279.755	276.967	276.715	71.8	666.186	667.766	609.167	665.914	609.987	609.722	609.587	609.224
72.15	752.999	745.883	666.664	740.862	667.439	670.91	70.55	649.538	620.278	605.95	619.73	606.427	606.021	71.9	318.523	319.821	276.502	315.961	277.158	279.405	276.769	276.535	71.75	671.268	665.315	608.633	663.534	609.43	609.167	609.027	608.689
72.1	775.119	743.787	666.063	739.011	666.816	670.087	70.5	636.469	618.756	605.378	618.219	605.846	605.447	71.85	306.134	318.238	276.323	314.579	276.955	279.067	276.574	276.356	71.7	675.064	662.726	608.046	661.01	608.821	608.562	608.416	608.101
72.05	754.48	741.231	665.304	736.686	666.035	669.119	70.45	599.478	617.447	604.97	616.92	605.428	605.038	71.8	322.259	316.605	276.167	313.134	276.777	278.762	276.403	276.199	71.65	662.89	660.026	607.418	658.371	608.173	607.916	607.767	607.472
72	750.96	738.536	664.684	734.21	665.394	668.3	70.4	592.725	616.669	605.042	616.152	605.492	605.109	71.75	335.38	314.88	275.981	311.584	276.57	278.434	276.204	276.012	71.6	656.413	657.38	606.899	655.781	607.634	607.38	607.229	606.952
71.95	746.999	735.618	664.083	731.497	664.774	667.513	70.35	606.792	616.028	605.204	615.521	605.645	605.269	71.7	319.054	313.081	275.77	309.95	276.34	278.09	275.981	275.801	71.55	662.944	654.752	606.435	653.205	607.151	606.901	606.748	606.487
71.9	719.258	732.51	663.506	728.584	664.178	666.76	70.3	621.205	615.253	605.183	614.756	605.616	605.247	71.65	320.839	311.276	275.589	308.299	276.141	277.784	275.789	275.62	71.5	652.721	652.034	605.906	650.535	606.604	606.357	606.203	605.957
71.85	735.978	729.413	663.118	725.671	663.773	666.207	70.25	599.442	614.336	604.972	613.847	605.398	605.036	71.6	310.217	309.444	275.405	306.611	275.94	277.482	275.595	275.434	71.45	644.911	649.397	605.467	647.943	606.148	605.906	605.751	605.518
71.8	710.663	726.053	662.611	722.484	663.248	665.544	70.2	599.766	613.746	605.045	613.266	605.463	605.107	71.55	304.514	307.619	275.24	304.921	275.759	277.207	275.421	275.269	71.4	650.448	646.831	605.098	645.42	605.763	605.524	605.369	605.148
71.75	749.45	722.754	662.277	719.347	662.897	665.063	70.15	623.017	613.197	605.114	612.726	605.524	605.175	71.5	290.709	305.804	275.085	303.232	275.589	276.949	275.259	275.114	71.35	646.501	644.225	604.673	642.854	605.322	605.087	604.932	604.722
71.7	724.219	719.104	661.67	715.851	662.275	664.318	70.1	608.251	612.386	604.879	611.923	605.282	604.939	71.45	292.632	304.022	274.956	301.569	275.446	276.723	275.123	274.984	71.3	659.417	641.678	604.281	640.344	604.915	604.684	604.53	604.33
71.65	741.276	715.578	661.235	712.47	661.824	663.754	70.05	615.877	611.806	604.835	611.352	605.231	604.894	71.4	303.222	302.256	274.822	299.913	275.3	276.499	274.983	274.851	71.25	641.409	639.043	603.765	637.744	604.384	604.158	604.004	603.812
71.6	724.785	711.911	660.678	708.938	661.253	663.076	70	608.985	611.164	604.69	610.718	605.079	604.748	71.35	302.45	300.496	274.669	298.257	275.134	276.262	274.824	274.697	71.2	626.072	636.616	603.412	635.35	604.018	603.795	603.643	603.459
71.55	740.498	708.364	660.231	705.519	660.792	662.516	69.95	609.867	610.648	604.634	610.209	605.016	604.691	71.3	297.914	298.773	274.517	296.631	274.97	276.03	274.667	274.545	71.15	624.319	634.384	603.2	633.15	603.792	603.574	603.422	603.246
71.5	721.68	704.736	659.673	702.011	660.22	661.85	69.9	618.763	610.154	604.565	609.723	604.94	604.621	71.25	285.766	297.099	274.374	295.048	274.815	275.813	274.518	274.401	71.1	632.295	632.227	603.002	631.023	603.581	603.367	603.217	603.048
71.45	725.341	701.29	659.241	698.678	659.775	661.319	69.85	599.836	609.575	604.379	609.152	604.747	604.433	71.2	283.345	295.496	274.252	293.53	274.682	275.622	274.392	274.279	71.05	646.605	630.06	602.728	628.885	603.294	603.084	602.936	602.773
71.4	718.176	697.89	658.781	695.385	659.303	660.765	69.8	602.559	609.274	604.438	608.857	604.801	604.492	71.15	300.193	293.95	274.135	292.064	274.555	275.441	274.271	274.161	71	638.024	627.829	602.317	626.68	602.871	602.665	602.518	602.361
71.35	739.007	694.629	658.368	692.223	658.877	660.264	69.75	624.265	608.966	604.463	608.557	604.819	604.516	71.1	291.849	292.43	273.987	290.619	274.396	275.232	274.118	274.012	70.95	641.266	625.75	601.982	624.627	602.525	602.323	602.178	602.026
71.3	713.705	691.326	657.807	689.014	658.304	659.621	69.7	612.816	608.402	604.203	607.999	604.553	604.255	71.05	284.996	290.986	273.853	289.245	274.252	275.042	273.98	273.879	70.9	623.953	623.717	601.614	622.62	602.145	601.948	601.804	601.657
71.25	699.871	688.313	657.418	686.089	657.903	659.155	69.65	595.952	608.009	604.09	607.613	604.435	604.141	71	279.649	289.617	273.732	287.943	274.122	274.869	273.856	273.757	70.85	605.08	621.925	601.405	620.851	601.925	601.732	601.59	601.447
71.2	678.72	685.521	657.122	683.381	657.597	658.787	69.6	598.874	607.86	604.197	607.471	604.536	604.247	70.95	292.452	288.324	273.621	286.711	274.002	274.709	273.741	273.646	70.8	613.061	620.39	601.37	619.34	601.88	601.69	601.55	601.412
71.15	685.271	683.01	656.972	680.948	657.436	658.57	69.55	597.381	607.696	604.266	607.313	604.6	604.316	70.9	304.04	287.073	273.486	285.518	273.858	274.528	273.603	273.51	70.75	623.422	618.865	601.261	617.837	601.76	601.574	601.436	601.302
71.1	675.05	680.592	656.775	678.604	657.229	658.31	69.5	591.331	607.573	604.357	607.196	604.685	604.406	70.85	300.109	285.867	273.329	284.366	273.692	274.329	273.443	273.353	70.7	613.838	617.325	601.053	616.318	601.542	601.361	601.224	601.094
71.05	685.389	678.387	656.648	676.467	657.092	658.124	69.45	579.207	607.549	604.528	607.178	604.851	604.576	70.8	303.597	284.735	273.179	283.285	273.534	274.139	273.29	273.202	70.65	618.373	615.957	600.934	614.971	601.413	601.235	601.1	600.974
71	660.829	676.253	656.448	674.398	656.882	657.868	69.4	606.36	607.704	604.86	607.338	605.178	604.908	70.75	272.739	283.661	273.022	282.26	273.369	273.945	273.13	273.045	70.6	633.859	614.626	600.77	613.66	601.24	601.066	600.932	600.81
70.95	666.752	674.43	656.417	672.636	656.842	657.786	69.35	589.454	607.522	604.841	607.163	605.153	604.887	70.7	271.571	282.709	272.923	281.353	273.262	273.811	273.028	272.946	70.55	626.361	613.229	600.46	612.282	600.921	600.75	600.618	600.499
70.9	680.799	672.707	656.345	670.97	656.761	657.666	69.3	597.7	607.576	605.043	607.222	605.351	605.089	70.65	276.239	281.822	272.825	280.509	273.157	273.681	272.928	272.848	70.5	603.107	611.977	600.218	611.049	600.669	600.502	600.372	600.256
70.85	700.606	671.021	656.175	669.339	656.582	657.45	69.25	604.421	607.538	605.139	607.189	605.442	605.184	70.6	287.534	280.987	272.719	279.714	273.044	273.544	272.819	272.741	70.45	614.51	611.015	600.191	610.106	600.634	600.47	600.341	600.229
70.8	671.673	669.328	655.866	667.697	656.264	657.098	69.2	585.039	607.424	605.149	607.082	605.447	605.193	70.55	276.113	280.189	272.591	278.953	272.909	273.389	272.689	272.613	70.4	625.998	610.019	600.057	609.126	600.491	600.33	600.203	600.094
70.75	678.438	667.96	655.756	666.377	656.146	656.948	69.15	591.135	607.577	605.413	607.239	605.706	605.456	70.5	275.479	279.467	272.484	278.267	272.796	273.255	272.58	272.506	70.35	599.164	608.982	599.814	608.106	600.24	600.082	599.957	599.85
70.7	678.239	666.663	655.598	665.125	655.98	656.753	69.1	578.6	607.662	605.6	607.329	605.889	605.643	70.45	274.824	278.799	272.379	277.633	272.684	273.125	272.472	272.4	70.3	613.076	608.259	599.82	607.4	600.238	600.084	599.96	599.856
70.65	662.15	665.477	655.44	663.983	655.815	656.56	69.05	576.256	607.923	605.954	607.596	606.239	605.997	70.4	281.952	278.181	272.274	277.047	272.573	272.998	272.365	272.296	70.25	589.456	607.468	599.696	606.625	600.106	599.955	599.833	599.731
70.6	643.802	664.507	655.394	663.053	655.761	656.481	69	581.193	608.228	606.344	607.905	606.625	606.386	70.35	283.766	277.596	272.156	276.493	272.449	272.858	272.245	272.177	70.2	598.527	606.955	599.791	606.128	600.194	600.046	599.926	599.827
70.55	633.475	663.761	655.474	662.346	655.834	656.53	68.95	583.51	608.48	606.674	608.162	606.951	606.716	70.3	272.75	277.052	272.034	275.976	272.321	272.716	272.121	272.055	70.15	618.774	606.412	599.803	605.6	600.199	600.054	599.934	599.838
70.5	654.668	663.177	655.627	661.798	655.98	656.654	68.9	592.642	608.713	606.979	608.4	607.251	607.019	70.25	281.051	276.567	271.933	275.519	272.214	272.595	272.018	271.954	70.1	602.546	605.729	599.626	604.932	600.014	599.872	599.754	599.66
70.45	634.496	662.527	655.634	661.182	655.98	656.633	68.85	601.802	608.835	607.167	608.527	607.435	607.207	70.2	280.439	276.105	271.816	275.082	272.091	272.46	271.899	271.836	70.05	581.334	605.244	599.598	604.461	599.98	599.84	599.724	599.632
70.4	635.779	662.092	655.781	660.78	656.12	656.754	68.8	604.855	608.845	607.237	608.541	607.502	607.277	70.15	271.649	275.677	271.7	274.679	271.97	272.327	271.781	271.72	70	568.504	605.001	599.769	604.232	600.144	600.007	599.892	599.803
70.35	644.33	661.715	655.92	660.434	656.253	656.868	68.75	617.374	608.821	607.268	608.521	607.529	607.307	70.1	280.625	275.297	271.6	274.322	271.865	272.211	271.68	271.62	69.95	590.576	604.919	600.062	604.163	600.43	600.296	600.183	600.095
70.3	638.124	661.34	656.001	660.089	656.327	656.926	68.7	622.789	608.637	607.136	608.342	607.393	607.174	70.05	272.791	274.928	271.483	273.976	271.743	272.079	271.561	271.503	69.9	627.706	604.669	600.151	603.927	600.513	600.381	600.269	600.184
70.25	654.408	661.062	656.125	659.839	656.446	657.028	68.65	626.007	608.384	606.93	608.093	607.183	606.968	70	273.946	274.599	271.381	273.668	271.635	271.962	271.457	271.4	69.85	595.908	604.106	599.893	603.377	600.248	600.119	600.009	599.925
70.2	633.071	660.719	656.137	659.523	656.452	657.019	68.6	596.734	608.089	606.68	607.802	606.929	606.717	69.95	274.833	274.292	271.276	273.381	271.526	271.844	271.351	271.295	69.8	613.53	603.868	599.93	603.152	600.28	600.153	600.043	599.962
70.15	633.222	660.568	656.298	659.397	656.606	657.16	68.55	576.751	608.179	606.81	607.896	607.057	606.847	69.9	276.014	274.003	271.169	273.112	271.414	271.724	271.242	271.188	69.75	581.494	603.494	599.803	602.789	600.146	600.022	599.914	599.834
70.1	649.305	660.453	656.459	659.307	656.761	657.301	68.5	607.205	608.535	607.205	608.256	607.448	607.241	69.85	277.811	273.731	271.06	272.858	271.301	271.603	271.132	271.079	69.7	578.353	603.442	599.974	602.75	600.312	600.19	600.083	600.005
70.05	652.817	660.26	656.508	659.137	656.806	657.333	68.45	604.095						69.8	271.585	273.473	270.948	272.617	271.184	271.478	271.018	270.966	69.65	585.074	603.444	600.177	602.763	600.509	600.389	600.284	600.207
70	641.91	660.071	656.534	658.971	656.826	657.342	68.4	595.623						69.75	273.28	273.24	270.846	272.402	271.078	271.366	270.915	270.864	69.6	621.002	603.405	600.318	602.736	600.645	600.527	600.423	600.349
69.95	636.4	659.983	656.636	658.905	656.923	657.427	68.35	622.858						69.7	272.958	273.018	270.742	272.196	270.969	271.251	270.809	270.76	69.55	585.62	603.049	600.125	602.39	600.446	600.33	600.227	600.154
69.9	640.627	659.955	656.777	658.898	657.058	657.552	68.3	598.341						69.65	259.59	272.808	270.638	272.002	270.861	271.137	270.704	270.655	69.5	581.116	603.039	600.26	602.39	600.576	600.463	600.361	600.29
69.85	643.787	659.918	656.889	658.88	657.166	657.65	68.25	595.703						69.6	261.778	272.633	270.558	271.842	270.778	271.048	270.623	270.576	69.45	592.369	603.086	600.44	602.448	600.75	600.639	600.538	600.469
69.8	649.307	659.875	656.98	658.857	657.252	657.726	68.2	593.25						69.55	267.97	272.463	270.475	271.687	270.69	270.955	270.538	270.492	69.4	587.062	603.042	600.515	602.414	600.821	600.711	600.612	600.544
69.75	644.894	659.808	657.034	658.808	657.301	657.766	68.15	581.012						69.5	262.831	272.289	270.38	271.527	270.591	270.85	270.442	270.396	69.35	591.404	603.059	600.641	602.442	600.942	600.834	600.736	600.67
69.7	640.582	659.784	657.118	658.803	657.381	657.837	68.1	567.845						69.45	254.194	272.132	270.294	271.384	270.502	270.756	270.355	270.31	69.3	628.11	603.047	600.728	602.44	601.024	600.918	600.821	600.756
69.65	630.844	659.802	657.233	658.837	657.492	657.94	68.05	599.025						69.4	272.141	271.997	270.224	271.262	270.428	270.678	270.284	270.24	69.25	597.522	602.701	600.471	602.103	600.763	600.659	600.563	600.499
69.6	625.053	659.896	657.417	658.948	657.671	658.111	68	597.846						69.35	263.954	271.834	270.12	271.111	270.321	270.566	270.179	270.137	69.2	585.66	602.647	600.499	602.058	600.786	600.683	600.589	600.527
69.55	629.292	660.039	657.642	659.107	657.892	658.324	67.95	583.631						69.3	262.83	271.69	270.032	270.981	270.229	270.47	270.089	270.048	69.15	604.037	602.711	600.638	602.131	600.92	600.82	600.726	600.665
69.5	648.992	660.161	657.84	659.245	658.085	658.51	67.9	610.221						69.25	257.709	271.553	269.945	270.856	270.139	270.376	270.002	269.961	69.1	590.946	602.61	600.606	602.039	600.884	600.785	600.693	600.633
69.45	641.401	660.153	657.901	659.252	658.143	658.561	67.85	574.019						69.2	262.113	271.429	269.868	270.743	270.059	270.291	269.924	269.884	69.05	587.203	602.637	600.697	602.075	600.971	600.873	600.782	600.723
69.4	642.16	660.203	658.016	659.317	658.254	658.665	67.8	584.979						69.15	261.48	271.3	269.783	270.625	269.97	270.199	269.837	269.798	69	598.911	602.704	600.823	602.151	601.093	600.997	600.907	600.849
69.35	654.963	660.253	658.126	659.38	658.36	658.765	67.75	604.557						69.1	267.089	271.175	269.698	270.511	269.883	270.108	269.752	269.714	68.95	578.299	602.667	600.841	602.122	601.107	601.012	600.923	600.867
69.3	633.823	660.218	658.148	659.359	658.378	658.777	67.7	598.36						69.05	266.13	271.042	269.603	270.389	269.785	270.006	269.656	269.618	68.9	587.752	602.827	601.052	602.29	601.314	601.221	601.133	601.078
69.25	635.675	660.334	658.317	659.489	658.544	658.936	67.65	595.138						69	275.805	270.912	269.509	270.269	269.688	269.906	269.561	269.524	68.85	597.307	602.904	601.177	602.375	601.435	601.343	601.256	601.202
69.2	621.002	660.441	658.475	659.609	658.698	659.084	67.6	587.341						68.95	269.208	270.766	269.398	270.134	269.574	269.788	269.449	269.413	68.8	596.98	602.895	601.213	602.374	601.467	601.377	601.291	601.238
69.15	639.943	660.653	658.736	659.834	658.955	659.336	67.55	593.245						68.9	269.552	270.634	269.298	270.012	269.471	269.683	269.348	269.313	68.75	625.237	602.893	601.253	602.379	601.503	601.414	601.33	601.278
69.1	661.743	660.738	658.867	659.931	659.083	659.458	67.5	613.089						68.85	280.311	270.503	269.197	269.89	269.368	269.576	269.247	269.212	68.7	601.028	602.628	601.028	602.121	601.275	601.188	601.104	601.053
69.05	657.842	660.675	658.847	659.88	659.059	659.429	67.45	591.249						68.8	270.746	270.353	269.077	269.75	269.245	269.45	269.125	269.091	68.65	586.01
69	646.23	660.64	658.854	659.857	659.063	659.427	67.4	587.364						68.75	266.224	270.222	268.974	269.628	269.139	269.341	269.021	268.988	68.6	591.624
68.95	631.211	660.688	658.942	659.916	659.148	659.507	67.35	606.461						68.7	283.037	270.101	268.879	269.515	269.041	269.241	268.925	268.893	68.55	594.844
68.9	637.075	660.842	659.135	660.082	659.338	659.692	67.3	596.086						68.65	285.998	269.949	268.752	269.372	268.912	269.109	268.798	268.766	68.5	608.331
68.85	633.584	660.959	659.288	660.209	659.488	659.837	67.25	566.126						68.6	268.62	269.792	268.62	269.223	268.778	268.971	268.665	268.634	68.45	612.352
68.8	646.165	661.102	659.467	660.363	659.664	660.009	67.2	586.585						68.55	260.75								68.4	591.057
68.75	637.411	661.16	659.56	660.432	659.754	660.094	67.15	597.378						68.5	268.602								68.35	592.698
68.7	643.002	661.281	659.714	660.563	659.905	660.24	67.1	601.606						68.45	269.311								68.3	614.311
68.65	637.523	661.366	659.83	660.658	660.019	660.35	67.05	617.274						68.4	275.33								68.25	608.032
68.6	670.053	661.49	659.985	660.792	660.171	660.498	67	606.091						68.35	265.942								68.2	608.796
68.55	638.103	661.39	659.915	660.701	660.098	660.421	66.95	598.634						68.3	275.361								68.15	597.601
68.5	660.067	661.513	660.067	660.833	660.248	660.566	66.9	617.393						68.25	265.521								68.1	597.757
68.45	672.274						66.85	610.529						68.2	261.672								68.05	598.375
68.4	653.121						66.8	612.158						68.15	272.641								68	613.04
68.35	645.436						66.75	600.196						68.1	256.999								67.95	597.962
68.3	641.655						66.7	595.416						68.05	260.347								67.9	622.756
68.25	638.08						66.65	620.228						68	271.327								67.85	597.107
68.2	612.901						66.6	593.229						67.95	269.623								67.8	629.378
68.15	613.321						66.55	601.1						67.9	271.8								67.75	633.952
68.1	661.046						66.5	599.92						67.85	279.45								67.7	609.949
68.05	640.292						66.45	597.355						67.8	270.994								67.65	611.134
68	662.787						66.4	608.045						67.75	265.562								67.6	615.438
67.95	667.23						66.35	642.119						67.7	261.37								67.55	627.377
67.9	660.957						66.3	619.821						67.65	265.905								67.5	597.085
67.85	629.236						66.25	622.081						67.6	267.432								67.45	588.133
														67.55	267.193
														67.5	262.226
														67.45	255.22
														67.4	268.911
														67.35	263.602
														67.3	259.874
														67.25	275.339
														67.2	268.999
														67.15	275.121
														67.1	282.166
														67.05	273.055
														67	268.302
														66.95	268.38
														66.9	268.977
														66.85	278.551
														66.8	267.338
														66.75	283.657
														66.7	273.093
														66.65	266.88
														66.6	266.235
														66.55	263.677
														66.5	280.494
														66.45	271.243
														66.4	273.907
														66.35	285.05
														66.3	279.577
														66.25	276.533
														66.2	277.093
														66.15	274.917
														66.1	294.175
														66.05	281.946
														66	273.444
														65.95	275.235
														65.9	272.641
														65.85	274.097
														65.8	266.597
														65.75	269.506
														65.7	281.673
														65.65	273.554
														65.6	271.492
														65.55	278.505
														65.5	283.65
														65.45	278.753
														65.4	274.215
														65.35	287.989
														65.3	284.87
														65.25	281.218
														65.2	276.096
														65.15	276.99
														65.1	294.366
														65.05	287.733
														65	274.358
														64.95	289.284
														64.9	296.437
														64.85	285.662
														64.8	285.709
														64.75	286.695
														64.7	285.731
														64.65	281.792
														64.6	299.577
														64.55	307.517

## Sheet: Fig.2b
B.E.(eV)	Raw Intensity	Peak Sum	Background	Peak 1	Peak 2	Peak 3	B.E.(eV)	Raw Intensity	Peak Sum	Background	Peak 1	Peak 2	Peak 3	B.E.(eV)	Raw Intensity	Peak Sum	Background	Peak 1	Peak 2	Peak 3	Peak 4	Peak 5	B.E.(eV)	Raw Intensity	Peak Sum	Background	Peak 1	Peak 2	Peak 3	Peak 4	Peak 5
80.9	705.887						80.4	646.254						82.2	674.042								84.8	738.735
80.85	695.425						80.35	657.385						82.15	674.384								84.75	760.593
80.8	691.505						80.3	629.757						82.1	663.209								84.7	745.143
80.75	720.483						80.25	642.691						82.05	643.42								84.65	767.588
80.7	696.599						80.2	686.177						82	646.118								84.6	787.959
80.65	685.507						80.15	646.667						81.95	645.464								84.55	749.047
80.6	686.102						80.1	641.557						81.9	639.655								84.5	732.463
80.55	685.778						80.05	653.406						81.85	672.394								84.45	745.904
80.5	679.842						80	694.59						81.8	663.694								84.4	742.941
80.45	701.077						79.95	652.245						81.75	676.536								84.35	762.719
80.4	705.937						79.9	658.004						81.7	676.645								84.3	756.671
80.35	700.597						79.85	634.118						81.65	683.666								84.25	759.411
80.3	709.549						79.8	655.03						81.6	649.794								84.2	724.28
80.25	708.838						79.75	648.602						81.55	667.127								84.15	737.167
80.2	695.778						79.7	656.324						81.5	657.253								84.1	740.621
80.15	689.003						79.65	661.556						81.45	663.763								84.05	728.18
80.1	672.363						79.6	651.781						81.4	658.838								84	687.626
80.05	692.219						79.55	640.568						81.35	647.717								83.95	725.483
80	693.865						79.5	648.97						81.3	653.248								83.9	714.227
79.95	688.105						79.45	652.032						81.25	653.762								83.85	719.701
79.9	701.543						79.4	646.254	648.729	646.254	646.865	647.911	646.461	81.2	652.455								83.8	731.872
79.85	696.513						79.35	657.385	648.814	646.254	646.873	647.983	646.466	81.15	666.216								83.75	718.959
79.8	706.442						79.3	629.757	648.81	646.157	646.784	647.965	646.375	81.1	639.674								83.7	716.841
79.75	685.144						79.25	642.691	649.051	646.3	646.936	648.192	646.524	81.05	639.286								83.65	702.146
79.7	705.594						79.2	686.177	649.188	646.331	646.976	648.314	646.561	81	647.776								83.6	708.756
79.65	665.792						79.15	646.667	648.955	645.984	646.638	648.066	646.22	80.95	638.884								83.55	717.718
79.6	670.222						79.1	641.557	649.072	645.979	646.642	648.166	646.221	80.9	633.876								83.5	705.299
79.55	689.428						79.05	653.406	649.241	646.017	646.689	648.319	646.266	80.85	654.693								83.45	708.215
79.5	693.986						79	694.59	649.317	645.953	646.635	648.379	646.209	80.8	652.695								83.4	703.043
79.45	681.848	684.462	681.848	682.403	683.091	682.665	78.95	652.245	649.045	645.529	646.221	648.09	645.793	80.75	658.057								83.35	712.809
79.4	671.589	684.534	681.848	682.41	683.122	682.698	78.9	658.004	649.149	645.471	646.173	648.176	645.742	80.7	647.723								83.3	708.008
79.35	693.818	684.68	681.918	682.488	683.225	682.803	78.85	634.118	649.214	645.362	646.074	648.223	645.641	80.65	677.085								83.25	703.771
79.3	703.912	684.68	681.837	682.415	683.178	682.76	78.8	655.03	649.5	645.46	646.182	648.49	645.747	80.6	669.847								83.2	705.075
79.25	682.138	684.615	681.686	682.272	683.063	682.651	78.75	648.602	649.617	645.376	646.11	648.588	645.672	80.55	622.172								83.15	719.973
79.2	709.046	684.704	681.683	682.277	683.099	682.693	78.7	656.324	649.804	645.348	646.092	648.755	645.653	80.5	623.657								83.1	712.378
79.15	700.407	684.615	681.495	682.098	682.953	682.554	78.65	661.556	649.94	645.253	646.008	648.869	645.567	80.45	626.524								83.05	713.587
79.1	692.678	684.591	681.365	681.977	682.867	682.479	78.6	651.781	650.045	645.111	645.877	648.953	645.436	80.4	635.155								83	706.325
79.05	720.672	684.628	681.288	681.908	682.836	682.46	78.55	640.568	650.252	645.053	645.831	649.138	645.388	80.35	639.28								82.95	686.147
79	690.056	684.481	681.018	681.648	682.616	682.253	78.5	648.97	650.574	645.092	645.882	649.437	645.438	80.3	628.352								82.9	679.538
78.95	648.55	684.551	680.956	681.595	682.608	682.261	78.45	652.032	650.843	645.058	645.861	649.682	645.416	80.25	635.152								82.85	677.317
78.9	678.262	684.916	681.178	681.826	682.888	682.558	78.4	653.281	651.106	644.997	645.812	649.92	645.368	80.2	654.527								82.8	674.997
78.85	689.705	685.091	681.198	681.856	682.971	682.661	78.35	657.467	651.38	644.925	645.753	650.167	645.309	80.15	660.054								82.75	702.78
78.8	701.01	685.201	681.14	681.808	682.981	682.692	78.3	674.5	651.639	644.816	645.657	650.399	645.215	80.1	633.635								82.7	699.338
78.75	695.344	685.247	681.004	681.682	682.919	682.654	78.25	654.563	651.773	644.557	645.412	650.504	644.971	80.05	628.111								82.65	692.963
78.7	703.649	685.346	680.906	681.594	682.902	682.662	78.2	672.153	652.103	644.47	645.339	650.804	644.901	80	638.114								82.6	704.53
78.65	695.606	685.405	680.75	681.448	682.835	682.621	78.15	653.189	652.306	644.229	645.112	650.975	644.678	79.95	660.496								82.55	707.641
78.6	695.652	685.537	680.648	681.357	682.831	682.645	78.1	643.006	652.7	644.151	645.049	651.334	644.62	79.9	647.977								82.5	697.786
78.55	697.729	685.689	680.545	681.266	682.836	682.679	78.05	644.883	653.211	644.161	645.074	651.808	644.651	79.85	639.849								82.45	689.823
78.5	705.212	685.848	680.428	681.159	682.836	682.709	78	618.612	653.735	644.155	645.083	652.293	644.669	79.8	622.905								82.4	694.611
78.45	703.717	685.981	680.258	681.001	682.797	682.699	77.95	648.424	654.52	644.377	645.321	653.035	644.918	79.75	630.375								82.35	722.638
78.4	697.051	686.149	680.097	680.852	682.781	682.711	77.9	636.581	655.08	644.342	645.303	653.548	644.913	79.7	612.774								82.3	682.665
78.35	676.867	686.391	679.981	680.748	682.824	682.782	77.85	660.284	655.777	644.41	645.387	654.194	645.015	79.65	622.283								82.25	668.65
78.3	679.844	686.803	680.003	680.782	683.022	683.004	77.8	643.267	656.304	644.271	645.266	654.665	644.916	79.6	624.125	628.965	624.125	624.537	625.019	624.311	624.405	627.192	82.2	658.33
78.25	699.427	687.23	680.004	680.796	683.219	683.222	77.75	677.237	657.016	644.28	645.293	655.313	644.97	79.55	663.288	629.274	624.125	624.542	625.04	624.316	624.41	627.466	82.15	658.236
78.2	684.634	687.561	679.87	680.676	683.304	683.323	77.7	656.463	657.471	643.993	645.025	655.698	644.734	79.5	650.482	629.344	623.861	624.284	624.798	624.057	624.152	627.497	82.1	682.02
78.15	689.266	688.033	679.838	680.656	683.512	683.54	77.65	646.83	658.144	643.885	644.936	656.293	644.686	79.45	625.625	629.522	623.682	624.111	624.642	623.882	623.978	627.636	82.05	703.232
78.1	682.329	688.517	679.773	680.605	683.714	683.745	77.6	662.116	658.943	643.859	644.93	657.002	644.729	79.4	622.911	629.892	623.669	624.103	624.652	623.874	623.971	627.966	82	692.59
78.05	697.312	689.096	679.756	680.602	683.991	684.014	77.55	666.52	659.653	643.7	644.792	657.611	644.651	79.35	640.683	630.307	623.674	624.115	624.682	623.885	623.982	628.339	81.95	686.314
78	696.869	689.623	679.636	680.496	684.197	684.201	77.5	656.417	660.37	643.501	644.615	658.212	644.546	79.3	619.869	630.629	623.559	624.006	624.594	623.776	623.874	628.617	81.9	679.844
77.95	699.709	690.208	679.518	680.393	684.44	684.41	77.45	659.919	661.221	643.389	644.524	658.931	644.543	79.25	629.895	631.118	623.584	624.037	624.646	623.806	623.905	629.06	81.85	683.576
77.9	693.627	690.831	679.379	680.269	684.7	684.621	77.4	653.193	662.092	643.245	644.404	659.651	644.527	79.2	637.51	631.568	623.542	624.001	624.632	623.77	623.869	629.463	81.8	687.298
77.85	679.473	691.558	679.282	680.187	685.041	684.893	77.35	664.596	663.073	643.159	644.342	660.46	644.589	79.15	643.315	631.995	623.448	623.914	624.569	623.682	623.781	629.84	81.75	682.06
77.8	673.112	692.448	679.28	680.202	685.522	685.285	77.3	694.11	664.01	642.972	644.181	661.199	644.574	79.1	625.39	632.41	623.314	623.786	624.467	623.554	623.654	630.203	81.7	666.106
77.75	682.721	693.452	679.323	680.26	686.095	685.743	77.25	675.959	664.746	642.527	643.762	661.71	644.328	79.05	646.632	632.974	623.3	623.779	624.487	623.547	623.648	630.712	81.65	673.179
77.7	720.559	694.466	679.299	680.254	686.653	686.158	77.2	666.399	665.698	642.236	643.499	662.404	644.266	79	646.897	633.424	623.143	623.629	624.367	623.397	623.498	631.103	81.6	678.718
77.65	714.543	695.299	679.017	679.988	687.006	686.338	77.15	643.537	666.794	642.025	643.318	663.206	644.32	78.95	624.532	633.898	622.982	623.476	624.246	623.244	623.346	631.516	81.55	669.49
77.6	690.877	696.255	678.773	679.762	687.458	686.582	77.1	638.911	668.153	642.012	643.336	664.233	644.609	78.9	616.291	634.549	622.972	623.473	624.278	623.241	623.343	632.102	81.5	654.736
77.55	680.967	697.458	678.69	679.698	688.132	687.01	77.05	653.802	669.621	642.039	643.396	665.324	644.98	78.85	653.578	635.281	623.017	623.526	624.368	623.294	623.396	632.766	81.45	625.972
77.5	706.79	698.819	678.675	679.701	688.939	687.529	77	709.604	671.032	641.937	643.328	666.31	645.267	78.8	634.876	635.788	622.811	623.327	624.212	623.096	623.199	633.199	81.4	645.847
77.45	702.84	700.098	678.482	679.527	689.64	687.896	76.95	664.722	672.028	641.348	642.776	666.831	645.117	78.75	622.951	636.443	622.73	623.254	624.184	623.024	623.126	633.775	81.35	636.666
77.4	700.724	701.5	678.315	679.38	690.438	688.312	76.9	647.194	673.485	641.144	642.611	667.756	645.406	78.7	629.242	637.199	622.729	623.26	624.24	623.032	623.134	634.447	81.3	652.889
77.35	727.753	703.016	678.162	679.247	691.327	688.765	76.85	664.236	675.169	641.091	642.6	668.85	645.902	78.65	627.036	637.934	622.685	623.225	624.26	622.997	623.1	635.091	81.25	675.591
77.3	700.955	704.448	677.822	678.928	692.109	689.056	76.8	664.658	676.779	640.89	642.442	669.809	646.308	78.6	654.601	638.701	622.655	623.204	624.3	622.978	623.08	635.761	81.2	655.372
77.25	698.538	706.167	677.664	678.79	693.155	689.549	76.75	679.022	678.461	640.683	642.282	670.775	646.77	78.55	648.37	639.298	622.44	622.997	624.161	622.774	622.875	636.252	81.15	659.261
77.2	707.346	708.009	677.521	678.67	694.301	690.08	76.7	650.274	680.091	640.349	641.999	671.623	647.168	78.5	669.635	639.949	622.265	622.831	624.07	622.61	622.711	636.789	81.1	649.193
77.15	696.45	709.897	677.317	678.488	695.472	690.57	76.65	674.93	682.04	640.263	641.966	672.724	647.876	78.45	648.288	640.467	621.946	622.521	623.844	622.303	622.404	637.182	81.05	649.213
77.1	712.341	711.967	677.186	678.38	696.806	691.153	76.6	681.76	683.844	639.961	641.722	673.613	648.431	78.4	650.507	641.135	621.769	622.353	623.769	622.139	622.238	637.713	81	647.414
77.05	716.343	714.036	676.945	678.163	698.118	691.644	76.55	647.77	685.649	639.597	641.42	674.438	648.985	78.35	636.282	641.792	621.575	622.168	623.689	621.959	622.057	638.221	80.95	666.356
77	710.426	716.182	676.675	677.918	699.492	692.122	76.5	674.685	687.805	639.526	641.415	675.553	649.889	78.3	647.308	642.546	621.476	622.079	623.716	621.875	621.971	638.811	80.9	644.331
76.95	692.267	718.473	676.444	677.713	700.994	692.654	76.45	688.82	689.776	639.22	641.18	676.424	650.612	78.25	649.585	643.225	621.302	621.915	623.681	621.717	621.811	639.31	80.85	644.561
76.9	705.216	720.989	676.335	677.631	702.708	693.321	76.4	710.377	691.663	638.788	640.825	677.157	651.257	78.2	648.174	643.883	621.112	621.734	623.646	621.544	621.635	639.771	80.8	656.502
76.85	706.006	723.514	676.138	677.46	704.419	693.909	76.35	686.953	693.388	638.165	640.285	677.682	651.75	78.15	646.526	644.544	620.929	621.562	623.636	621.381	621.468	640.215	80.75	647.813
76.8	720.518	726.126	675.933	677.284	706.209	694.5	76.3	705.003	695.328	637.74	639.949	678.385	652.474	78.1	671.975	645.206	620.757	621.401	623.656	621.23	621.312	640.636	80.7	661.25
76.75	732.8	728.726	675.627	677.007	707.979	694.995	76.25	687.825	697.112	637.154	639.46	678.903	653.058	78.05	673.384	645.684	620.412	621.066	623.524	620.909	620.985	640.849	80.65	637.844
76.7	756.611	731.322	675.236	676.646	709.74	695.408	76.2	687.312	699.028	636.713	639.123	679.536	653.796	78	651.376	646.136	620.055	620.721	623.403	620.578	620.647	641.008	80.6	639.186
76.65	755.174	733.825	674.678	676.12	711.407	695.655	76.15	707.145	700.915	636.273	638.795	680.136	654.53	77.95	662.496	646.719	619.844	620.521	623.455	620.397	620.457	641.266	80.55	628.585
76.6	729.846	736.399	674.127	675.601	713.146	695.906	76.1	686.061	702.578	635.656	638.3	680.52	655.07	77.9	652.762	647.208	619.557	620.245	623.458	620.144	620.192	641.397	80.5	636.777
76.55	718.381	739.197	673.745	675.253	715.114	696.321	76.05	720.471	704.352	635.217	637.992	681.04	655.754	77.85	660.044	647.744	619.333	620.034	623.557	619.959	619.992	641.535	80.45	663.356
76.5	722.744	742.115	673.44	674.982	717.209	696.804	76	690.719	705.735	634.475	637.392	681.209	656.084	77.8	638.225	648.211	619.059	619.772	623.638	619.729	619.744	641.563	80.4	656.489
76.45	720.862	745.032	673.102	674.681	719.313	697.242	75.95	693.571	707.262	633.985	637.055	681.578	656.599	77.75	652.962	648.806	618.93	619.655	623.902	619.651	619.644	641.673	80.35	648.846
76.4	746.515	747.977	672.775	674.392	721.46	697.675	75.9	698.323	708.628	633.466	636.702	681.861	656.998	77.7	637.032	649.286	618.701	619.439	624.106	619.481	619.446	641.617	80.3	652.899
76.35	733.052	750.748	672.27	673.927	723.451	697.91	75.85	730.038	709.798	632.902	636.316	682.038	657.248	77.65	667.096	649.859	618.577	619.329	624.458	619.426	619.357	641.598	80.25	640.966
76.3	753.409	753.595	671.854	673.552	725.538	698.211	75.8	707.981	710.515	632.056	635.663	681.867	657.097	77.6	648.733	650.22	618.25	619.016	624.654	619.178	619.068	641.306	80.2	632.895
76.25	761.828	756.272	671.295	673.037	727.481	698.343	75.75	678.129	711.227	631.395	635.211	681.813	656.994	77.55	664.775	650.699	618.045	618.824	625.021	619.063	618.905	641.066	80.15	644.158
76.2	768.779	758.841	670.675	672.463	729.345	698.383	75.7	715.662	711.987	630.988	635.028	681.94	656.996	77.5	627.44	651.071	617.73	618.524	625.331	618.854	618.637	640.646	80.1	644.745
76.15	777.936	761.295	670.003	671.84	731.125	698.336	75.65	710.441	712.199	630.251	634.533	681.66	656.509	77.45	629.954	651.703	617.665	618.473	625.947	618.911	618.623	640.408	80.05	635.573
76.1	777.394	763.599	669.263	671.152	732.791	698.183	75.6	709.007	712.224	629.553	634.095	681.34	655.895	77.4	650.956	652.335	617.582	618.406	626.605	618.969	618.597	640.087	80	650.196
76.05	771.883	765.8	668.523	670.466	734.393	697.987	75.55	702.262	712.026	628.861	633.684	680.946	655.119	77.35	646.968	652.852	617.357	618.197	627.184	618.906	618.436	639.559	79.95	654.707
76	758.379	767.913	667.815	669.817	735.949	697.777	75.5	707.967	711.652	628.222	633.346	680.52	654.23	77.3	673.293	653.432	617.158	618.013	627.853	618.893	618.307	638.998	79.9	634.103
75.95	770.615	769.972	667.194	669.259	737.497	697.606	75.45	711.365	711.001	627.528	632.975	679.955	653.127	77.25	665.61	653.881	616.78	617.652	628.412	618.728	618.007	638.202	79.85	634.723
75.9	752.536	771.783	666.486	668.617	738.844	697.294	75.4	726.744	710.102	626.798	632.592	679.268	651.839	77.2	697.913	654.438	616.451	617.34	629.091	618.642	617.765	637.403	79.8	662.224
75.85	774.371	773.532	665.897	668.099	740.181	697.045	75.35	700.791	708.867	625.928	632.094	678.355	650.274	77.15	671.695	654.844	615.902	616.809	629.623	618.369	617.312	636.339	79.75	632.699
75.8	761.474	774.929	665.154	667.434	741.217	696.585	75.3	714.612	707.67	625.276	631.84	677.574	648.808	77.1	664.435	655.504	615.526	616.451	630.403	618.306	617.044	635.405	79.7	644.65
75.75	774.829	776.192	664.494	666.858	742.174	696.148	75.25	724.675	706.186	624.499	631.488	676.583	647.112	77.05	635.431	656.301	615.197	616.14	631.304	618.328	616.833	634.482	79.65	660.786
75.7	773.876	777.125	663.738	666.193	742.856	695.552	75.2	723.633	704.467	623.626	631.07	675.414	645.236	77	631.538	657.392	615.061	616.023	632.477	618.585	616.829	633.72	79.6	638.793	642.418	638.793	639.171	639.615	638.999	638.986	640.819
75.65	772.533	777.81	662.984	665.538	743.346	694.894	75.15	701.696	702.63	622.756	630.684	674.165	643.293	76.95	652.03	658.62	614.949	615.932	633.751	618.913	616.864	632.957	79.55	622.57	642.638	638.793	639.176	639.634	639.004	638.99	641.005
75.6	789.008	778.238	662.233	664.895	743.633	694.176	75.1	697.064	700.879	622.069	630.513	673.02	641.483	76.9	653.758	659.827	614.7	615.702	634.964	619.15	616.775	632.035	79.5	635.007	642.989	638.907	639.295	639.768	639.124	639.107	641.322
75.55	781.55	778.275	661.365	664.145	743.584	693.275	75.05	732.065	699.085	621.416	630.409	671.833	639.673	76.85	669.291	661.149	614.437	615.46	636.24	619.423	616.69	631.082	79.45	644.229	643.271	638.934	639.328	639.816	639.156	639.139	641.569
75.5	790.223	778.078	660.542	663.452	743.354	692.356	75	690.896	696.923	620.452	630.029	670.264	637.535	76.8	675.457	662.496	614.067	615.112	637.483	619.641	616.517	630.011	79.4	658.969	643.508	638.897	639.296	639.801	639.125	639.106	641.77
75.45	764.683	777.531	659.654	662.707	742.824	691.307	74.95	683.974	695.073	619.839	630.034	668.975	635.743	76.75	671.934	663.938	613.654	614.721	638.755	619.868	616.319	628.889	79.35	644.611	643.66	638.756	639.161	639.682	638.99	638.969	641.885
75.4	755.706	776.867	658.934	662.145	742.224	690.366	74.9	713.918	693.26	619.281	630.131	667.676	634.015	76.7	666.111	665.541	613.261	614.352	640.117	620.168	616.164	627.784	79.3	645.945	643.934	638.715	639.125	639.664	638.955	638.932	642.118
75.35	755.41	775.975	658.271	661.657	741.441	689.42	74.85	692.041	691.178	618.457	630	666.05	632.043	76.65	676.951	667.322	612.905	614.02	641.58	620.558	616.067	626.717	79.25	659.527	644.218	638.664	639.08	639.638	638.91	638.885	642.362
75.3	755.734	774.803	657.606	661.184	740.418	688.414	74.8	677.888	689.294	617.816	630.091	664.55	630.285	76.6	679.922	669.168	612.474	613.614	643.028	620.923	615.919	625.579	79.2	640.598	644.429	638.518	638.94	639.517	638.77	638.743	642.529
75.25	774.93	773.355	656.934	660.725	739.153	687.345	74.75	689.233	687.555	617.293	630.339	663.116	628.686	76.55	673.163	671.129	612.019	613.185	644.508	621.314	615.773	624.426	79.15	639.638	644.793	638.503	638.931	639.53	638.762	638.733	642.849
75.2	786.362	771.514	656.126	660.152	737.525	686.088	74.7	704.233	685.753	616.667	630.525	661.531	627.03	76.5	654.814	673.266	611.607	612.8	646.078	621.793	615.697	623.326	79.1	652.006	645.186	638.495	638.929	639.55	638.761	638.73	643.195
75.15	772.349	769.347	655.234	659.521	735.596	684.697	74.65	690.292	683.866	615.905	630.616	659.767	625.293	76.45	698.575	675.648	611.316	612.537	647.81	622.434	615.77	622.361	79.05	666.608	645.514	638.4	638.841	639.486	638.674	638.64	643.475
75.1	749.763	767.046	654.431	659.009	733.549	683.351	74.6	677.76	682.156	615.257	630.863	658.08	623.727	76.4	676.885	677.849	610.729	611.978	649.278	622.814	615.577	621.116	79	645.016	645.761	638.202	638.649	639.32	638.483	638.447	643.67
75.05	764.383	764.69	653.778	658.677	731.459	682.112	74.55	687.775	680.618	614.713	631.257	656.462	622.326	76.35	677.094	680.295	610.283	611.563	650.911	623.366	615.556	620.031	78.95	647.891	646.181	638.154	638.608	639.306	638.443	638.404	644.036
75	774.895	762.046	653.021	658.274	729.084	680.729	74.5	693.66	679.065	614.077	631.601	654.722	620.896	76.3	670.39	682.824	609.833	611.144	652.552	623.934	615.563	618.963	78.9	663.641	646.602	638.086	638.546	639.274	638.383	638.341	644.399
74.95	768.235	759.166	652.186	657.833	726.47	679.235	74.45	694.309	677.536	613.384	631.932	652.901	619.471	76.25	705.326	685.467	609.425	610.769	654.239	624.556	615.644	617.959	78.85	632.393	646.932	637.906	638.373	639.134	638.213	638.167	644.669
74.9	759.416	756.19	651.391	657.473	723.749	677.749	74.4	701.981	676.08	612.68	632.293	651.048	618.098	76.2	723.397	687.924	608.779	610.158	655.678	624.942	615.522	616.74	78.8	640.56	647.501	637.945	638.419	639.215	638.261	638.212	645.174
74.85	765.602	753.157	650.651	657.214	720.953	676.292	74.35	680.328	674.639	611.902	632.625	649.106	616.713	76.15	700.951	690.284	608.007	609.423	656.968	625.193	615.308	615.419	78.75	652.784	648.033	637.926	638.408	639.242	638.252	638.199	645.637
74.8	756.684	749.992	649.864	656.958	717.998	674.764	74.3	684.325	673.469	611.306	633.181	647.333	615.568	76.1	698.609	692.796	607.381	608.835	658.371	625.568	615.275	614.27	78.7	648.523	648.497	637.822	638.311	639.187	638.158	638.101	646.028
74.75	752.058	746.821	649.132	656.811	715.002	673.272	74.25	680.647	672.349	610.671	633.739	645.512	614.44	76.05	685.772	695.3	606.766	608.261	659.736	625.921	615.289	613.158	78.65	671.307	649.007	637.747	638.243	639.166	638.093	638.033	646.46
74.7	758.383	743.64	648.427	656.75	711.954	671.791	74.2	665.817	671.346	610.062	634.364	643.713	613.392	76	696.586	697.839	606.234	607.772	661.121	626.308	615.42	612.155	78.6	644.604	649.372	637.511	638.015	638.989	637.868	637.803	646.74
74.65	743.219	740.401	647.674	656.703	708.796	670.25	74.15	657.704	670.555	609.576	635.153	642.037	612.517	75.95	704.769	700.226	605.625	607.209	662.352	626.556	615.509	611.101	78.55	647.406	649.937	637.461	637.973	639.004	637.83	637.761	647.214
74.6	739.919	737.273	647.02	656.824	705.689	668.799	74.1	686.319	669.918	609.157	636.048	640.431	611.754	75.9	667.018	702.447	604.958	606.59	663.431	626.669	615.572	610.015	78.5	653.472	650.494	637.391	637.911	639.005	637.772	637.698	647.673
74.55	741.101	734.199	646.383	657.036	702.569	667.36	74.05	684.538	669.113	608.485	636.726	638.577	610.78	75.85	682.498	704.782	604.54	606.224	664.653	626.941	615.918	609.204	78.45	674.63	651.019	637.278	637.806	638.97	637.672	637.593	648.091
74.5	748.658	731.171	645.735	657.314	699.42	665.907	74	676.578	668.4	607.823	637.451	636.742	609.854	75.8	684.43	706.845	604.014	605.755	665.646	627.002	616.188	608.312	78.4	652.91	651.403	637.016	637.552	638.794	637.424	637.338	648.358
74.45	728.652	728.166	645.029	657.618	696.21	664.397	73.95	667.558	667.831	607.225	638.272	634.983	609.026	75.75	706.207	708.697	603.473	605.274	666.485	626.931	616.471	607.427	78.35	655.328	651.944	636.904	637.449	638.778	637.327	637.235	648.772
74.4	754.532	725.395	644.457	658.143	693.142	663.024	73.9	651.321	667.411	606.699	639.197	633.312	608.302	75.7	711.163	710.177	602.781	604.648	667.022	626.582	616.631	606.417	78.3	641.704	652.472	636.775	637.328	638.755	637.213	637.114	649.16
74.35	769.954	722.562	643.703	658.579	689.914	661.475	73.85	687.447	667.201	606.311	640.288	631.794	607.741	75.65	727.631	711.374	602.051	603.989	667.357	626.062	616.777	605.391	78.25	658.647	653.098	636.74	637.303	638.838	637.196	637.089	649.632
74.3	742.679	719.757	642.838	659.002	686.607	659.824	73.8	689.354	666.742	605.605	641.087	629.978	606.886	75.6	750.585	712.19	601.205	603.22	667.4	625.286	616.83	604.272	78.2	669.807	653.604	636.586	637.158	638.816	637.06	636.944	649.97
74.25	732.444	717.286	642.154	659.708	683.523	658.364	73.75	644.778	666.326	604.875	641.886	628.161	606.03	75.55	712.499	712.566	600.198	602.298	667.097	624.21	616.741	603.014	78.15	649.73	654.029	636.353	636.934	638.728	636.847	636.721	650.209
74.2	739.159	715.051	641.536	660.585	680.554	656.983	73.7	636.253	666.352	604.528	643.087	626.749	605.573	75.5	695.611	712.901	599.442	601.635	666.849	623.244	616.916	602.026	78.1	673.039	654.591	636.259	636.85	638.797	636.775	636.638	650.565
74.15	720.436	712.949	640.867	661.522	677.596	655.566	73.65	660.666	666.506	604.252	644.374	625.433	605.203	75.45	706.735	713.049	598.794	601.088	666.509	622.252	617.21	601.166	78.05	677.137	654.983	636	636.602	638.721	636.54	636.391	650.73
74.1	694.685	711.166	640.322	662.696	674.826	654.289	73.6	652.518	666.497	603.761	645.459	623.929	604.631	75.4	702.723	712.82	598.067	600.473	665.885	621.055	617.431	600.244	78	648.171	655.338	635.711	636.323	638.634	636.278	636.115	650.833
74.05	690.834	709.762	639.95	664.157	672.301	653.203	73.55	666.975	666.601	603.336	646.618	622.519	604.137	75.35	712.311	712.321	597.362	599.892	665.077	619.764	617.676	599.361	77.95	655.206	655.887	635.624	636.246	638.771	636.221	636.041	651.102
74	707.187	708.596	639.601	665.761	669.877	652.16	73.5	662.348	666.619	602.782	647.651	621.009	603.523	75.3	724.225	711.469	596.588	599.254	663.995	618.299	617.846	598.425	77.9	660.192	656.378	635.486	636.119	638.885	636.117	635.917	651.284
73.95	693.45	707.537	639.138	667.37	667.42	651.024	73.45	653.843	666.709	602.264	648.719	619.565	602.953	75.25	699.005	710.26	595.728	598.546	662.627	616.659	617.922	597.418	77.85	647.883	656.824	635.312	635.956	638.99	635.982	635.759	651.386
73.9	685.684	706.795	638.766	669.189	665.139	650	73.4	685.469	666.9	601.815	649.85	618.221	602.459	75.2	713.463	708.957	595.032	598.018	661.228	615.106	618.146	596.589	77.8	651.701	657.349	635.224	635.879	639.212	635.938	635.688	651.529
73.85	692.176	706.333	638.445	671.179	662.995	649.048	73.35	677.873	666.839	601.086	650.691	616.629	601.692	75.15	706.399	707.314	594.235	597.407	659.541	613.389	618.245	595.67	77.75	657.024	657.84	635.108	635.775	639.439	635.872	635.59	651.596
73.8	718.349	706.054	638.077	673.24	660.894	648.074	73.3	660.666	666.857	600.418	651.576	615.128	600.989	75.1	703.834	705.492	593.479	596.858	657.72	611.666	618.359	594.805	77.7	661.184	658.289	634.954	635.633	639.666	635.777	635.456	651.574
73.75	718.307	705.823	637.527	675.236	658.7	646.941	73.25	668.81	667.034	599.893	652.583	613.804	600.434	75.05	726.258	703.484	592.736	596.345	655.747	609.922	618.449	593.963	77.65	653.923	658.707	634.77	635.461	639.902	635.659	635.294	651.47
73.7	680.943	705.816	636.974	677.342	656.593	645.828	73.2	656.224	667.144	599.293	653.487	612.436	599.808	75	706.815	701.139	591.836	595.701	653.467	607.999	618.342	592.975	77.6	660.426	659.177	634.635	635.339	640.231	635.603	635.183	651.362
73.65	682.348	706.283	636.672	679.807	654.828	644.992	73.15	686.518	667.36	598.798	654.462	611.206	599.288	74.95	698.911	698.762	591.062	595.211	651.175	606.193	618.311	592.12	77.55	639.203	659.61	634.454	635.171	640.561	635.513	635.029	651.154
73.6	685.183	706.953	636.36	682.365	653.139	644.168	73.1	682.575	667.304	598.034	655.131	609.739	598.503	74.9	700.369	696.296	590.335	594.799	648.809	604.436	618.272	591.321	77.5	655.978	660.206	634.421	635.15	641.088	635.585	635.025	651.041
73.55	692.314	707.809	636.025	684.996	651.516	643.347	73.05	665.536	667.264	597.298	655.782	608.331	597.747	74.85	683.696	693.7	589.594	594.408	646.32	602.677	618.157	590.514	77.45	653.968	660.706	634.269	635.013	641.551	635.556	634.906	650.757
73.5	688.199	708.811	635.64	687.665	649.927	642.499	73	654.299	667.347	596.704	656.523	607.097	597.135	74.8	707.216	691.116	588.96	594.162	643.847	601.046	618.08	589.822	77.4	641.409	661.249	634.131	634.888	642.085	635.561	634.803	650.436
73.45	713.762	710.023	635.279	690.438	648.445	641.7	72.95	681.1	667.499	596.203	657.3	605.987	596.617	74.75	708.527	688.294	588.164	593.794	641.133	599.282	617.766	588.972	77.35	672.38	661.919	634.08	634.852	642.765	635.675	634.792	650.154
73.4	686.33	711.228	634.742	693.101	646.865	640.746	72.9	672.98	667.38	595.463	657.775	604.67	595.862	74.7	692.794	685.401	587.353	593.458	638.342	597.539	617.359	588.114	77.3	661.407	662.421	633.811	634.597	643.292	635.598	634.568	649.608
73.35	709.207	712.773	634.389	696.004	645.546	640	72.85	647.458	667.288	594.789	658.246	603.446	595.173	74.65	688.767	682.571	586.643	593.272	635.604	595.937	616.967	587.361	77.25	648.356	663.058	633.617	634.419	643.961	635.627	634.424	649.096
73.3	705.747	714.296	633.876	698.79	644.141	639.118	72.8	665.803	667.365	594.33	658.856	602.468	594.701	74.6	673.661	679.744	585.955	593.161	632.853	594.404	616.51	586.635	77.2	653.202	663.856	633.513	634.331	644.789	635.779	634.375	648.635
73.25	726.33	715.96	633.384	701.625	642.825	638.277	72.75	666.066	667.227	593.708	659.222	601.354	594.066	74.55	671.142	677.011	585.364	593.205	630.178	593.017	616.058	586.009	77.15	645.44	664.701	633.375	634.208	645.655	635.933	634.299	648.104
73.2	722.04	717.578	632.747	704.328	641.432	637.313	72.7	644.07	667.022	593.078	659.493	600.26	593.425	74.5	635.645	674.305	584.786	593.324	627.505	591.693	615.527	585.4	77.1	672.461	665.692	633.29	634.14	646.65	636.183	634.283	647.597
73.15	723.185	719.298	632.136	707.05	640.125	636.394	72.65	664.097	666.938	592.634	659.858	599.379	592.97	74.45	662.485	671.865	584.443	593.744	625.071	590.658	615.138	585.028	77.05	677.909	666.597	633.015	633.882	647.53	636.288	634.084	646.871
73.1	713.962	721.063	631.512	709.738	638.865	635.483	72.6	657.56	666.605	592.012	659.947	598.345	592.337	74.4	675.812	669.289	583.918	594.052	622.467	589.492	614.473	584.477	77	683.583	667.575	632.699	633.585	648.448	636.403	633.854	646.083
73.05	702.63	722.917	630.947	712.443	637.719	634.65	72.55	646.95	666.247	591.441	659.986	597.388	591.756	74.35	659.29	666.682	583.299	594.342	619.793	588.285	613.623	583.834	76.95	671.959	668.635	632.342	633.245	649.403	636.529	633.591	645.234
73	726.188	724.853	630.456	715.159	636.698	633.908	72.5	666.248	665.896	590.958	660.008	596.541	591.263	74.3	649.798	664.259	582.787	594.817	617.258	587.237	612.793	583.301	76.9	661.22	669.905	632.063	632.986	650.515	636.792	633.418	644.449
72.95	720.477	726.605	629.801	717.627	635.559	633.019	72.45	664.497	665.286	590.303	659.748	595.545	590.599	74.25	656.42	661.987	582.336	595.437	614.824	586.299	611.938	582.83	76.85	672.156	671.39	631.859	632.8	651.78	637.189	633.33	643.726
72.9	732.175	728.347	629.179	720.025	634.5	632.181	72.4	669.62	664.597	589.657	659.387	594.58	589.944	74.2	634.362	659.772	581.837	596.097	612.391	585.361	610.956	582.313	76.8	670.178	672.943	631.575	632.537	653.043	637.571	633.176	642.918
72.85	720.385	729.933	628.474	722.211	633.396	631.274	72.35	672.134	663.766	588.96	658.863	593.585	589.239	74.15	627.104	657.82	581.483	596.992	610.157	584.614	610.045	581.942	76.75	665.725	674.659	631.304	632.286	654.395	638.031	633.047	642.117
72.8	729.149	731.497	627.844	724.322	632.406	630.458	72.3	673.809	662.812	588.236	658.196	592.582	588.507	74.1	656.021	656.045	581.175	598.029	608.031	583.955	609.112	581.619	76.7	683.59	676.56	631.062	632.066	655.849	638.587	632.963	641.344
72.75	722.322	732.872	627.15	726.196	631.386	629.591	72.25	665.13	661.742	587.491	657.394	591.577	587.755	74.05	649.511	654.213	580.671	598.966	605.773	583.138	607.92	581.101	76.65	677.146	678.487	630.693	631.719	657.244	639.083	632.767	640.446
72.7	732.947	734.138	626.499	727.917	630.439	628.779	72.2	664.867	660.645	586.816	656.546	590.658	587.072	74	654.099	652.571	580.207	600.043	603.623	582.399	606.713	580.624	76.6	673.584	680.612	630.367	631.415	658.748	639.689	632.631	639.596
72.65	755.928	735.15	625.769	729.343	629.443	627.903	72.15	652.248	659.448	586.136	655.582	589.753	586.385	73.95	651.535	651.055	579.71	601.187	601.512	581.658	605.423	580.114	76.55	674.01	682.91	630.063	631.135	660.334	640.381	632.536	638.776
72.6	734.622	735.799	624.878	730.369	628.311	626.875	72.1	663.914	658.259	585.56	654.61	588.967	585.803	73.9	637.814	649.718	579.226	602.447	599.49	580.961	604.106	579.618	76.5	672.522	685.348	629.754	630.851	661.969	641.13	632.456	637.96
72.55	724.198	736.363	624.126	731.276	627.342	625.998	72.05	661.028	656.87	584.878	653.423	588.09	585.114	73.85	648.8	648.642	578.831	603.9	597.633	580.38	602.842	579.212	76.45	679.011	687.93	629.454	630.576	663.658	641.943	632.404	637.165
72.5	733.981	736.75	623.441	731.974	626.461	625.197	72	657.377	655.41	584.215	652.15	587.245	584.445	73.8	653.604	647.665	578.36	605.379	595.776	579.746	601.473	578.731	76.4	705.206	690.588	629.106	630.254	665.337	642.758	632.326	636.335
72.45	728.21	736.802	622.684	732.31	625.527	624.333	71.95	647.83	653.887	583.578	650.802	586.44	583.802	73.75	648.436	646.832	577.853	606.923	593.961	579.099	600.047	578.214	76.35	664.514	693.169	628.571	629.746	666.859	643.429	632.084	635.334
72.4	733.203	736.612	621.961	732.376	624.644	623.513	71.9	656.102	652.357	583.019	649.434	585.725	583.237	73.7	657.232	646.209	577.378	608.599	592.254	578.501	598.636	577.729	76.3	687.116	696.125	628.318	629.523	668.682	644.414	632.148	634.632
72.35	715.755	736.094	621.199	732.092	623.738	622.661	71.85	657.826	650.67	582.383	647.897	584.944	582.595	73.65	658.455	645.703	576.84	610.308	590.561	577.858	597.153	577.183	76.25	687.839	698.994	627.905	629.139	670.352	645.26	632.076	633.787
72.3	736.33	735.393	620.551	731.604	622.96	621.931	71.8	663.643	648.886	581.726	646.252	584.153	581.933	73.6	625.283	645.363	576.29	612.097	588.93	577.217	595.654	576.624	76.2	696.923	701.905	627.484	628.749	672.01	646.107	632.021	632.952
72.25	728.54	734.246	619.758	730.652	622.048	621.063	71.75	656.192	646.974	581.013	644.47	583.315	581.215	73.55	622.557	645.416	575.96	614.193	587.592	576.808	594.376	576.286	76.15	720.43	704.774	626.996	628.294	673.585	646.882	631.926	632.071
72.2	719.473	732.847	619.013	729.429	621.196	620.248	71.7	659.054	645.055	580.358	642.67	582.546	580.555	73.5	639.006	645.653	575.646	616.385	586.341	576.426	593.12	575.965	76.1	720.808	707.471	626.339	627.672	674.962	647.467	631.688	631.04
72.15	743.567	731.207	618.325	727.951	620.41	619.496	71.65	645.324	643.044	579.673	640.77	581.755	579.865	73.45	639.95	645.938	575.219	618.537	585.046	575.941	591.761	575.53	76.05	717.101	710.128	625.676	627.044	676.287	648.007	631.47	630.021
72.1	730.505	729.109	617.467	726	619.463	618.58	71.6	635.663	641.091	579.102	638.921	581.085	579.289	73.4	651.594	646.367	574.783	620.744	583.806	575.454	590.409	575.087	76	696.789	712.741	625.033	626.44	677.575	648.514	631.3	629.045
72.05	733.64	726.817	616.693	723.842	618.608	617.752	71.55	646.894	639.168	578.609	637.093	580.501	578.792	73.35	656.474	646.856	574.266	622.924	582.548	574.892	588.992	574.563	75.95	719.262	715.393	624.529	625.976	678.927	649.085	631.295	628.226
72	719.277	724.233	615.892	721.382	617.733	616.902	71.5	615.919	637.097	578.015	635.111	579.822	578.193	73.3	630.221	647.439	573.712	625.111	581.313	574.299	587.562	574.003	75.9	715.108	717.75	623.863	625.354	680.027	649.402	631.155	627.266
71.95	740.289	721.495	615.184	718.757	616.956	616.149	71.45	630.767	635.253	577.685	633.349	579.414	577.859	73.25	623.095	648.312	573.331	627.501	580.307	573.885	586.329	573.616	75.85	722.636	719.962	623.222	624.758	681.046	649.631	631.065	626.351
71.9	731.978	718.378	614.327	715.745	616.037	615.25	71.4	645.663	633.244	577.223	631.416	578.88	577.393	73.2	644.651	649.333	572.996	629.955	579.399	573.519	585.169	573.274	75.8	717.209	721.913	622.524	624.108	681.887	649.675	630.942	625.396
71.85	717.43	715.103	613.521	712.566	615.173	614.406	71.35	637.628	631.073	576.627	629.316	578.217	576.794	73.15	650.217	650.292	572.514	632.265	578.394	573.01	583.892	572.786	75.75	714.885	723.661	621.858	623.495	682.624	649.606	630.876	624.493
71.8	741.674	711.735	612.809	709.287	614.407	613.659	71.3	622.216	628.944	576.096	627.254	577.624	576.259	73.1	647.376	651.279	571.99	634.521	577.395	572.463	582.604	572.257	75.7	734.229	725.153	621.205	622.898	683.221	649.389	630.844	623.62
71.75	716.1	708.028	611.927	705.663	613.475	612.744	71.25	640.371	626.928	575.694	625.299	577.165	575.854	73.05	670.939	652.331	571.482	636.764	576.454	571.934	581.365	571.743	75.65	723.171	726.211	620.41	622.165	683.512	648.861	630.692	622.623
71.7	713.067	704.346	611.213	702.058	612.714	612	71.2	636.639	624.739	575.131	623.166	576.548	575.287	73	650.102	653.251	570.812	638.799	575.391	571.244	579.998	571.068	75.6	750.909	727.025	619.688	621.509	683.697	648.229	630.63	621.714
71.65	692.912	700.559	610.515	698.342	611.973	611.275	71.15	622.865	622.57	574.596	621.051	575.963	574.748	72.95	660.408	654.315	570.278	640.904	574.501	570.693	578.801	570.529	75.55	709.91	727.307	618.766	620.659	683.492	647.217	630.383	620.621
71.6	707.419	696.803	609.951	694.653	611.367	610.684	71.1	630.002	620.514	574.176	619.044	575.496	574.325	72.9	634.824	655.293	569.671	642.853	573.572	570.069	577.566	569.917	75.5	705.898	727.53	618.126	620.097	683.371	646.31	630.432	619.824
71.55	697.303	692.866	609.283	690.779	610.661	609.993	71.05	644.813	618.395	573.689	616.971	574.967	573.836	72.85	637.662	656.403	569.232	644.867	572.843	569.616	576.534	569.473	75.45	725.959	727.432	617.509	619.566	683.068	645.256	630.513	619.065
71.5	694.917	688.935	608.68	686.906	610.022	609.368	71	611.357	616.148	573.07	614.768	574.308	573.213	72.8	651.737	657.433	568.771	646.736	572.119	569.141	575.515	569.007	75.4	718.738	726.849	616.747	618.899	682.411	643.898	630.456	618.173
71.45	694.148	684.977	608.09	683.004	609.396	608.756	70.95	625.267	614.199	572.737	612.859	573.937	572.877	72.75	646.956	658.283	568.212	648.364	571.324	568.569	574.432	568.444	75.35	732.759	725.979	616.03	618.286	681.59	642.44	630.447	617.338
71.4	689.245	681.001	607.5	679.08	608.774	608.147	70.9	601.465	612.14	572.28	610.838	573.444	572.417	72.7	644.143	659.057	567.682	649.857	570.581	568.027	573.412	567.909	75.3	735.288	724.688	615.21	617.581	680.455	640.749	630.333	616.41
71.35	704.987	677.052	606.94	675.181	608.183	607.569	70.85	608.587	610.302	572.026	609.036	573.157	572.16	72.65	670.008	659.718	567.167	651.182	569.874	567.5	572.44	567.389	75.25	728.144	723.073	614.366	616.865	679.092	638.922	630.19	615.47
71.3	685.663	673.007	606.269	671.183	607.481	606.88	70.8	622.304	608.422	571.707	607.19	572.808	571.839	72.6	664.023	660.052	566.474	652.129	569.009	566.797	571.322	566.692	75.2	731.326	721.226	613.567	616.207	677.575	637.048	630.081	614.583
71.25	673.205	669.119	605.725	667.34	606.909	606.32	70.75	605.201	606.444	571.267	605.244	572.338	571.396	72.55	671.254	660.252	565.817	652.892	568.196	566.13	570.271	566.031	75.15	732.586	719.097	612.739	615.537	675.841	635.071	629.929	613.676
71.2	683.497	665.358	605.263	663.621	606.419	605.843	70.7	616.716	604.639	570.971	603.469	572.015	571.098	72.5	672.246	660.21	565.107	653.368	567.346	565.41	569.197	565.317	75.1	710.069	716.725	611.897	614.87	673.913	633.025	629.743	612.763
71.15	646.411	661.581	604.727	659.885	605.857	605.293	70.65	605.348	602.761	570.573	601.62	571.591	570.697	72.45	653.154	659.951	564.385	653.583	566.499	564.679	568.139	564.591	75.05	710.313	714.304	611.207	614.375	671.973	631.093	629.683	612.009
71.1	685.778	658.124	604.441	656.466	605.547	604.994	70.6	605.536	601.012	570.27	599.898	571.263	570.392	72.4	645.36	659.596	563.787	653.663	565.787	564.072	567.233	563.99	75	713.012	711.702	610.511	613.896	669.874	629.134	629.587	611.255
71.05	683.649	654.476	603.884	652.855	604.965	604.424	70.55	592.488	599.293	569.963	598.204	570.933	570.082	72.35	663.059	659.059	563.238	653.524	565.135	563.515	566.4	563.437	74.95	705.586	708.929	609.791	613.418	667.615	627.146	629.43	610.484
71	691.492	650.927	603.338	649.343	604.395	603.865	70.5	606.483	597.722	569.767	596.658	570.715	569.884	72.3	653.712	658.16	562.565	652.989	564.37	562.834	565.468	562.76	74.9	715.538	706.083	609.118	613.014	665.281	625.214	629.28	609.764
70.95	650.869	647.419	602.734	645.869	603.769	603.25	70.45	610.47	596.066	569.448	595.025	570.374	569.562	72.25	670.782	657.077	561.951	652.238	563.672	562.213	564.617	562.143	74.85	709.551	703.066	608.37	612.567	662.767	623.228	629.008	608.975
70.9	664.478	644.289	602.404	642.772	603.417	602.909	70.4	608.476	594.412	569.091	593.393	569.997	569.203	72.2	685.039	655.631	561.218	651.095	562.863	561.472	563.668	561.407	74.8	705.759	700.016	607.659	612.191	660.2	621.312	628.722	608.227
70.85	667.121	641.173	601.979	639.688	602.971	602.473	70.35	575.4	592.813	568.748	591.816	569.635	568.858	72.15	634.9	653.843	560.384	649.583	561.959	560.631	562.638	560.569	74.75	700.949	696.94	606.97	611.873	657.581	619.459	628.401	607.504
70.8	629.976	638.151	601.533	636.696	602.504	602.016	70.3	582.464	591.542	568.69	590.564	569.559	568.798	72.1	650.503	652.153	559.882	648.143	561.394	560.123	561.958	560.064	74.7	702.023	693.868	606.309	611.626	654.932	617.685	628.049	606.814
70.75	643.267	635.497	601.338	634.072	602.29	601.811	70.25	586.946	590.251	568.57	589.293	569.421	568.676	72.05	643.25	650.128	559.272	646.347	560.725	559.506	561.186	559.45	74.65	700.428	690.78	605.637	611.411	652.226	615.955	627.62	606.114
70.7	636.241	632.87	601.051	631.473	601.984	601.515	70.2	596.302	588.963	568.41	588.023	569.245	568.514	72	631.348	647.933	558.706	644.361	560.106	558.934	560.475	558.882	74.6	723.491	687.714	604.971	611.253	649.497	614.293	627.13	605.424
70.65	626.629	630.41	600.81	629.041	601.724	601.264	70.15	608.68	587.636	568.167	586.714	568.986	568.27	71.95	631.135	645.615	558.217	642.232	559.568	558.439	559.853	558.389	74.55	714.681	684.515	604.138	610.98	646.585	612.528	626.404	604.569
70.6	631.994	628.135	600.633	626.793	601.529	601.079	70.1	582.633	586.242	567.814	585.338	568.617	567.915	71.9	656.607	643.11	557.726	639.901	559.032	557.942	559.243	557.895	74.5	692.138	681.424	603.361	610.822	643.724	610.886	625.663	603.772
70.55	624.23	625.942	600.418	624.626	601.297	600.855	70.05	590.119	585.116	567.685	584.229	568.473	567.784	71.85	636.699	640.263	557.06	637.211	558.323	557.27	558.47	557.226	74.45	672.086	678.554	602.737	610.879	641.025	609.464	625.004	603.13
70.5	637.515	623.919	600.255	622.628	601.117	600.684	70	599.603	583.967	567.49	583.096	568.264	567.587	71.8	635.958	637.396	556.523	634.489	557.748	556.729	557.837	556.687	74.4	671.517	675.904	602.25	611.14	638.481	608.246	624.41	602.626
70.45	618.336	621.921	600	620.655	600.845	600.421	69.95	570.278	582.777	567.21	581.921	567.97	567.306	71.75	652.613	634.4	555.988	631.624	557.176	556.188	557.215	556.149	74.35	677.959	673.352	601.763	611.472	635.967	607.094	623.747	602.125
70.4	637.285	620.166	599.874	618.924	600.703	600.288	69.9	592.251	581.882	567.184	581.041	567.93	567.278	71.7	635.379	631.176	555.337	628.52	556.49	555.533	556.486	555.496	74.3	680.878	670.863	601.228	611.832	633.442	605.956	622.968	601.576
70.35	637.351	618.391	599.618	617.172	600.432	600.024	69.85	565.996	580.837	566.966	580.011	567.698	567.058	71.65	625.169	627.971	554.798	625.425	555.919	554.989	555.876	554.954	74.25	649.812	668.474	600.668	612.249	630.939	604.855	622.1	601.003
70.3	608.467	616.721	599.36	615.524	600.158	599.758	69.8	587.089	580.06	566.974	579.249	567.694	567.065	71.6	650.695	624.756	554.324	622.311	555.415	554.51	555.339	554.478	74.2	646.639	666.436	600.323	612.965	628.704	604.026	621.386	600.646
70.25	630.182	615.348	599.297	614.173	600.081	599.688	69.75	575.835	579.139	566.799	578.342	567.507	566.888	71.55	628.953	621.31	553.675	618.957	554.737	553.857	554.633	553.826	74.15	681.786	664.565	599.997	613.789	626.548	603.271	620.636	600.31
70.2	622.874	613.925	599.086	612.772	599.855	599.47	69.7	571.43	578.354	566.72	577.57	567.416	566.808	71.5	618.978	617.966	553.168	615.699	554.202	553.345	554.074	553.317	74.1	675.885	662.601	599.423	614.457	624.209	602.316	619.585	599.725
70.15	622.196	612.644	598.923	611.511	599.678	599.301	69.65	572.715	577.645	566.679	576.874	567.364	566.765	71.45	604.124	614.664	552.724	612.476	553.733	552.898	553.585	552.871	74.05	652.501	660.841	598.885	615.259	621.976	601.444	618.525	599.179
70.1	605.247	611.455	598.763	610.342	599.505	599.135	69.6	570.021	576.962	566.626	576.203	567.3	566.712	71.4	626.851	611.453	552.378	609.338	553.362	552.548	553.196	552.523	74	651.384	659.415	598.509	616.321	619.976	600.774	617.584	598.793
70.05	622.183	610.465	598.719	609.372	599.447	599.084	69.55	571.685	576.337	566.597	575.591	567.259	566.681	71.35	606.765	608.095	551.877	606.047	552.836	552.042	552.657	552.019	73.95	647.131	658.173	598.137	617.491	618.058	600.147	616.612	598.413
70	608.257	609.437	598.558	608.362	599.274	598.917	69.5	561.034	575.731	566.553	574.997	567.204	566.635	71.3	607.789	604.89	551.507	602.906	552.444	551.669	552.252	551.647	73.9	655.222	657.144	597.793	618.791	616.244	599.581	615.638	598.062
69.95	603.765	608.577	598.492	607.521	599.195	598.845	69.45	578.637	575.251	566.601	574.529	567.242	566.682	71.25	619.26	601.712	551.128	599.786	552.043	551.286	551.842	551.265	73.85	624.226	656.244	597.389	620.136	614.45	598.985	614.579	597.651
69.9	601.816	607.816	598.456	606.778	599.147	598.803	69.4	575.779	574.65	566.496	573.94	567.127	566.576	71.2	633.98	598.5	550.669	596.63	551.563	550.824	551.354	550.804	73.8	652.644	655.75	597.201	621.802	612.949	598.63	613.715	597.455
69.85	606.699	607.131	598.433	606.111	599.112	598.774	69.35	570.003	574.104	566.415	573.404	567.036	566.494	71.15	617.513	595.244	550.107	593.426	550.982	550.259	550.766	550.241	73.75	672.763	655.246	596.811	623.372	611.326	598.098	612.635	597.059
69.8	624.834	606.473	598.376	605.47	599.043	598.712	69.3	576.96	573.636	566.384	572.948	566.995	566.461	71.1	586.588	592.163	549.654	590.393	550.509	549.802	550.288	549.785	73.7	662.881	654.79	596.277	624.901	609.637	597.441	611.4	596.519
69.75	576.427	605.744	598.195	604.758	598.851	598.525	69.25	571.431	573.136	566.292	572.458	566.894	566.368	71.05	593.028	589.362	549.405	587.638	550.241	549.55	550.017	549.534	73.65	641.409	654.588	595.809	626.597	608.09	596.868	610.226	596.045
69.7	600.61	605.396	598.344	604.426	598.989	598.669	69.2	578.413	572.709	566.247	572.041	566.84	566.322	71	609.178	586.598	549.111	584.918	549.929	549.253	549.703	549.239	73.6	638.531	654.72	595.489	628.537	606.765	596.456	609.198	595.719
69.65	595.538	604.93	598.328	603.976	598.963	598.648	69.15	575.342	572.246	566.141	571.588	566.725	566.215	70.95	594.645	583.813	548.706	582.175	549.507	548.846	549.279	548.832	73.55	650.006	655.05	595.187	630.588	605.53	596.076	608.191	595.411
69.6	584.872	604.54	598.347	603.601	598.971	598.662	69.1	582.161	571.832	566.061	571.185	566.636	566.134	70.9	581.067	581.218	548.397	579.618	549.181	548.533	548.952	548.521	73.5	660.56	655.471	594.801	632.643	604.283	595.624	607.107	595.021
69.55	597.066	604.261	598.44	603.338	599.053	598.75	69.05	568.238	571.381	565.921	570.743	566.487	565.992	70.85	584.959	578.809	548.177	577.247	548.944	548.31	548.715	548.299	73.45	653.321	655.981	594.339	634.701	603.025	595.103	605.956	594.553
69.5	604.028	603.935	598.449	603.027	599.053	598.754	69	581.798	571.072	565.901	570.443	566.459	565.971	70.8	596.941	576.474	547.929	574.948	548.681	548.06	548.452	548.049	73.4	650.226	656.695	593.925	636.877	601.878	594.638	604.866	594.134
69.45	591.759	603.593	598.411	602.699	599.005	598.711	68.95	582.494	570.663	565.762	570.044	566.312	565.832	70.75	592.693	574.16	547.599	572.668	548.335	547.727	548.107	547.718	73.35	651.524	657.572	593.529	639.134	600.811	594.199	603.81	593.734
69.4	596.39	603.363	598.457	602.483	599.041	598.752	68.9	565.588	570.267	565.617	569.657	566.159	565.685	70.7	559.872	571.976	547.295	570.516	548.017	547.421	547.789	547.412	73.3	664.692	658.568	593.122	641.43	599.789	593.753	602.761	593.322
69.35	594.388	603.128	598.471	602.261	599.046	598.762	68.85	582.564	570.034	565.617	569.432	566.151	565.684	70.65	582.18	570.115	547.21	568.688	547.918	547.334	547.692	547.326	73.25	680.247	659.587	592.619	643.669	598.725	593.216	601.637	592.815
69.3	594.675	602.929	598.499	602.076	599.065	598.785	68.8	561.788	569.669	565.469	569.077	565.996	565.536	70.6	583.884	568.207	546.975	566.81	547.668	547.096	547.444	547.089	73.2	665.096	660.594	592.003	645.821	597.599	592.57	600.421	592.195
69.25	613.619	602.75	598.525	601.91	599.082	598.807	68.75	582.711	569.5	565.501	568.916	566.02	565.567	70.55	576.65	566.389	546.726	565.021	547.406	546.845	547.183	546.838	73.15	659.869	661.787	591.489	648.085	596.621	592.03	599.332	591.677
69.2	576.324	602.459	598.421	601.633	598.97	598.7	68.7	582.872	569.163	565.352	568.587	565.863	565.416	70.5	560.02	564.718	546.525	563.379	547.191	546.641	546.97	546.635	73.1	655.205	663.08	591.009	650.377	595.72	591.525	598.3	591.192
69.15	580.769	602.44	598.573	601.626	599.113	598.847	68.65	562.982	568.837	565.199	568.269	565.703	565.263	70.45	572.372	563.256	546.434	561.944	547.088	546.548	546.869	546.543	73.05	672.515	664.448	590.558	652.677	594.889	591.052	597.324	590.738
69.1	591.999	602.407	598.695	601.605	599.227	598.965	68.6	578.43	568.695	565.218	568.135	565.716	565.281	70.4	560.123	561.806	546.259	560.52	546.9	546.371	546.684	546.367	73	654.584	665.716	589.982	654.812	593.969	590.456	596.249	590.158
69.05	579.834	602.311	598.741	601.521	599.264	599.007	68.55	546.996	568.431	565.103	567.878	565.594	565.165	70.35	566.523	560.528	546.166	559.268	546.795	546.275	546.581	546.272	72.95	649.33	667.11	589.528	657.01	593.206	589.984	595.322	589.7
69	594.921	602.31	598.87	601.532	599.386	599.132	68.5	565.261	568.449	565.261	567.905	565.745	565.322	70.3	553.127	559.295	546.028	558.059	546.646	546.136	546.434	546.133	72.9	662.519	668.518	589.108	659.163	592.506	589.546	594.457	589.277
68.95	593.387	602.218	598.897	601.451	599.405	599.156	68.45	570.357						70.25	565.164	558.236	545.981	557.024	546.587	546.087	546.377	546.084	72.85	661.575	669.788	588.592	661.121	591.74	589.015	593.522	588.758
68.9	605.34	602.145	598.935	601.39	599.436	599.19	68.4	580.68						70.2	560.46	557.175	545.851	555.986	546.447	545.955	546.239	545.954	72.8	673.978	670.994	588.079	662.963	591.001	588.487	592.616	588.241
68.85	626.333	601.999	598.891	601.255	599.384	599.142	68.35	563.231						70.15	554.317	556.22	545.753	555.054	546.337	545.855	546.132	545.854	72.75	672.969	672.019	587.475	664.574	590.196	587.87	591.646	587.635
68.8	623.017	601.717	598.703	600.983	599.189	598.951	68.3	567.168						70.1	540.89	555.378	545.695	554.233	546.269	545.796	546.066	545.795	72.7	644.771	672.931	586.875	666.025	589.413	587.256	590.705	587.031
68.75	588.444	601.462	598.537	600.739	599.015	598.781	68.25	574.688						70.05	533.26	554.692	545.728	553.569	546.291	545.826	546.091	545.826	72.65	669.726	673.899	586.468	667.488	588.844	586.837	589.981	586.621
68.7	600.318	601.449	598.606	600.736	599.078	598.846	68.2	573.517						70	550.157	554.121	545.812	553.018	546.365	545.909	546.167	545.909	72.6	679.127	674.528	585.883	668.571	588.112	586.24	589.103	586.033
68.65	603.434	601.361	598.594	600.658	599.059	598.831	68.15	570.149						69.95	545.334	553.495	545.782	552.412	546.326	545.878	546.13	545.878	72.55	668.849	674.904	585.228	669.362	587.326	585.574	588.178	585.375
68.6	587.223	601.255	598.561	600.563	599.019	598.795	68.1	555.961						69.9	555.743	552.954	545.785	551.891	546.32	545.879	546.126	545.88	72.5	659.871	675.146	584.64	669.984	586.62	584.976	587.341	584.785
68.55	595.337	601.265	598.638	600.582	599.091	598.869	68.05	564.606						69.85	546.203	552.394	545.718	551.349	546.244	545.81	546.052	545.812	72.45	653.895	675.227	584.111	670.412	585.985	584.437	586.585	584.253
68.5	598.661	601.223	598.661	600.55	599.107	598.889	68	570.658						69.8	556.229	551.943	545.715	550.917	546.231	545.806	546.042	545.807	72.4	666.645	675.112	583.621	670.614	585.399	583.937	585.886	583.76
68.45	597.483						67.95	584.729						69.75	545.019	551.466	545.644	550.458	546.152	545.733	545.965	545.735	72.35	663.387	674.659	583.038	670.45	584.73	583.344	585.112	583.175
68.4	604.715						67.9	577.372						69.7	538.017	551.103	545.648	550.112	546.148	545.736	545.963	545.738	72.3	672.932	673.972	582.473	670.026	584.087	582.771	584.374	582.607
68.35	612.464						67.85	577.912						69.65	532.155	550.822	545.7	549.849	546.191	545.786	546.008	545.789	72.25	651.797	672.957	581.837	669.25	583.38	582.127	583.58	581.969
68.3	619.681						67.8	593.021						69.6	537.386	550.613	545.791	549.656	546.274	545.876	546.093	545.879	72.2	665.499	671.829	581.346	668.339	582.824	581.627	582.946	581.476
68.25	609.693						67.75	568.432						69.55	550.894	550.398	545.848	549.457	546.322	545.931	546.144	545.934	72.15	673.632	670.347	580.755	667.056	582.174	581.028	582.226	580.882
68.2	597.523						67.7	591.266						69.5	534.869	550.118	545.814	549.193	546.281	545.896	546.105	545.899	72.1	663.573	668.557	580.102	665.446	581.467	580.368	581.456	580.227
68.15	624.014						67.65	579.598						69.45	545.739	549.97	545.888	549.06	546.347	545.968	546.173	545.972	72.05	648.538	666.598	579.515	663.651	580.831	579.774	580.764	579.638
68.1	588.395						67.6	569.482						69.4	539.63	549.769	545.889	548.874	546.341	545.968	546.168	545.972	72	662.437	664.517	579.03	661.719	580.301	579.283	580.185	579.151
68.05	592.245						67.55	569.814						69.35	559.453	549.629	545.931	548.749	546.375	546.009	546.205	546.013	71.95	657.677	662.127	578.444	659.465	579.672	578.69	579.513	578.563
68	590.753						67.5	565.632						69.3	561.039	549.372	545.84	548.506	546.277	545.916	546.109	545.921	71.9	666.981	659.576	577.888	657.039	579.076	578.127	578.88	578.004
67.95	612.71						67.45	556.943						69.25	560.156	549.119	545.737	548.267	546.168	545.813	546.002	545.818	71.85	657.01	656.784	577.261	654.36	578.413	577.495	578.185	577.376
67.9	620.6						67.4	566.288						69.2	557.61	548.885	545.64	548.046	546.064	545.715	545.9	545.72	71.8	690.103	653.906	576.701	651.586	577.819	576.929	577.563	576.814
67.85	605.113						67.35	569.009						69.15	540.119	548.679	545.559	547.854	545.977	545.633	545.815	545.638	71.75	657.282	650.659	575.904	648.434	576.99	576.126	576.711	576.015
67.8	603.555						67.3	567.634						69.1	559.122	548.601	545.596	547.788	546.007	545.668	545.847	545.674	71.7	672.793	647.526	575.332	645.388	576.388	575.549	576.09	575.442
67.75	605.792						67.25	572.379						69.05	531.626	548.405	545.505	547.605	545.91	545.576	545.751	545.582	71.65	670.79	644.188	574.648	642.13	575.674	574.859	575.36	574.755
67.7	603.74						67.2	561.293						69	544.453	548.401	545.598	547.614	545.997	545.668	545.841	545.674	71.6	652.896	640.786	573.972	638.802	574.971	574.178	574.645	574.078
67.65	619.649						67.15	568.439						68.95	538.783								71.55	652.135	637.452	573.417	635.537	574.391	573.619	574.054	573.521
67.6	607.749						67.1	571.929						68.9	543.945								71.5	647.193	634.085	572.864	632.233	573.813	573.061	573.468	572.967
67.55	607.273						67.05	555.44						68.85	561.64								71.45	626.19	630.731	572.342	628.938	573.268	572.534	572.917	572.443
67.5	612.721						67	552.871						68.8	566.791								71.4	644.977	627.52	571.964	625.782	572.867	572.151	572.512	572.063
67.45	611.898						66.95	547.112						68.75	570.788								71.35	657.48	624.188	571.451	622.501	572.332	571.634	571.975	571.548
67.4	612.265						66.9	541.597						68.7	566.847								71.3	621.674	620.794	570.846	619.155	571.707	571.025	571.348	570.942
67.35	618.87						66.85	578.996						68.65	547.697								71.25	622.071	617.688	570.489	616.094	571.33	570.664	570.971	570.584
67.3	599.712						66.8	561.438						68.6	558.339								71.2	605.249	614.63	570.126	613.079	570.949	570.298	570.59	570.22
67.25	607.502						66.75	568.439						68.55	535.693								71.15	623.8	611.752	569.88	610.241	570.684	570.047	570.327	569.972
67.2	608.048						66.7	599.96						68.5	531.118								71.1	619.412	608.815	569.501	607.343	570.287	569.665	569.932	569.591
67.15	604.788						66.65	611.867						68.45	546.307								71.05	622.687	605.988	569.15	604.552	569.919	569.311	569.567	569.239
67.1	601.667						66.6	573.703						68.4	537.747								71	607.499	603.224	568.774	601.822	569.526	568.931	569.178	568.862
67.05	608.546						66.55	574.645						68.35	541.332								70.95	621.898	600.658	568.502	599.289	569.238	568.656	568.893	568.588
67	631.213						66.5	581.996						68.3	548.719								70.9	613.454	598.088	568.127	596.751	568.848	568.277	568.506	568.212
66.95	611.146						66.45	577.206						68.25	550.719								70.85	618.017	595.676	567.808	594.37	568.514	567.956	568.177	567.892
							66.4	597.197						68.2	548.132								70.8	591.443	593.335	567.455	592.058	568.147	567.6	567.814	567.538
							66.35	581.53						68.15	555.221								70.75	579.145	591.284	567.287	590.034	567.964	567.428	567.635	567.369
							66.3	588.66						68.1	541.345								70.7	573.163	589.424	567.203	588.202	567.867	567.342	567.543	567.284
							66.25	581.726						68.05	551.725								70.65	608.658	587.712	567.162	586.515	567.812	567.298	567.492	567.241
							66.2	583.538						68	558.085								70.6	579.758	585.855	566.87	584.683	567.508	567.004	567.192	566.948
							66.15	585.049						67.95	563.236								70.55	555.269	584.302	566.779	583.154	567.405	566.91	567.094	566.857
							66.1	586.105						67.9	558.552								70.5	582.256	583.02	566.86	581.895	567.473	566.989	567.167	566.937
							66.05	575.89						67.85	559.936								70.45	588.507	581.646	566.752	580.544	567.354	566.878	567.052	566.827
							66	565.661						67.8	549.943								70.4	592.072	580.322	566.599	579.241	567.189	566.723	566.892	566.673
							65.95	570.744						67.75	550.958								70.35	579.411	579.06	566.42	578.001	566.999	566.542	566.706	566.493
							65.9	571.411						67.7	547.222								70.3	594.561	577.973	566.329	576.934	566.897	566.448	566.608	566.401
							65.85	604.562						67.65	557.964								70.25	594.247	576.859	566.131	575.84	566.688	566.248	566.404	566.202
							65.8	600.089						67.6	543.393								70.2	589.299	575.823	565.933	574.823	566.48	566.048	566.2	566.003
							65.75	588.35						67.55	565.3								70.15	587.357	574.892	565.769	573.911	566.306	565.882	566.03	565.838
							65.7	607.568						67.5	564.67								70.1	558.402	574.041	565.617	573.078	566.145	565.728	565.873	565.686
							65.65	578.323						67.45	564.889								70.05	543.965	573.456	565.668	572.511	566.186	565.777	565.918	565.735
							65.6	587.814						67.4	565.214								70	584.487	573.03	565.82	572.102	566.329	565.927	566.065	565.887
							65.55	568.79						67.35	571.014								69.95	554.733	572.375	565.689	571.464	566.189	565.794	565.929	565.755
							65.5	593.685						67.3	574.444								69.9	557.556	571.977	565.766	571.083	566.258	565.87	566.001	565.831
							65.45	594.955						67.25	564.204								69.85	562.917	571.606	565.824	570.727	566.307	565.925	566.054	565.888
														67.2	569.199								69.8	569.143	571.239	565.844	570.376	566.319	565.944	566.07	565.908
														67.15	546.928								69.75	582.095	570.867	565.821	570.018	566.288	565.919	566.042	565.884
														67.1	557.735								69.7	564.742	570.437	565.707	569.603	566.165	565.803	565.923	565.769
														67.05	562.943								69.65	573.625	570.16	565.713	569.341	566.164	565.808	565.926	565.774
														67	565.445								69.6	561.074	569.848	565.658	569.043	566.101	565.751	565.866	565.718
														66.95	556.346								69.55	555.023	569.65	565.69	568.858	566.126	565.782	565.894	565.75
														66.9	559.277								69.5	551.986	569.517	565.765	568.738	566.194	565.856	565.965	565.824
														66.85	535.298								69.45	545.022	569.426	565.862	568.659	566.284	565.951	566.058	565.92
														66.8	573.168								69.4	538.239	569.402	566.008	568.649	566.424	566.096	566.201	566.066
														66.75	574.332								69.35	573.421	569.443	566.203	568.702	566.612	566.29	566.393	566.26
														66.7	561.986								69.3	561.388	569.253	566.153	568.524	566.555	566.238	566.339	566.209
														66.65	570.724								69.25	575.109	569.16	566.186	568.442	566.582	566.27	566.369	566.242
														66.6	579.771								69.2	573.637	568.981	566.124	568.275	566.513	566.206	566.303	566.178
														66.55	571.811								69.15	560.102	568.823	566.071	568.128	566.455	566.152	566.247	566.125
														66.5	560.956								69.1	570.294	568.768	566.113	568.084	566.49	566.192	566.285	566.166
														66.45	566.255								69.05	553.566	568.649	566.083	567.976	566.455	566.162	566.253	566.136
														66.4	565.074								69	544.835	568.655	566.171	567.992	566.538	566.249	566.338	566.224
														66.35	568.303								68.95	549.242	568.729	566.321	568.076	566.682	566.398	566.485	566.373
														66.3	557.093								68.9	552.567	568.778	566.441	568.135	566.797	566.516	566.602	566.492
														66.25	581.153								68.85	588.058	568.809	566.539	568.176	566.889	566.613	566.697	566.589
														66.2	574.598								68.8	558.541	568.596	566.387	567.972	566.732	566.46	566.543	566.437
														66.15	578.852								68.75	562.679	568.593	566.443	567.979	566.783	566.515	566.596	566.492
														66.1	577.898								68.7	566.469	568.565	566.469	567.959	566.804	566.54	566.62	566.518
														66.05	584.967								68.65	569.297
														66	583.523								68.6	584.86
														65.95	554.259								68.55	563.496
														65.9	577.196								68.5	565.928
														65.85	579.716								68.45	559.095
														65.8	588.707								68.4	558.314
														65.75	598.421								68.35	535.655
														67.9	585.035								68.3	537.063
														67.85	590.511								68.25	541.573
														67.8	570.885								68.2	585.035
														67.75	547.675								68.15	590.511
														67.7	571.422								68.1	570.885
														67.65	565.529								68.05	547.675
														67.6	558.723								68	571.422
														67.55	555.362								67.95	565.529
														67.5	542.41								67.9	558.723
														67.45	558.745								67.85	555.362
														67.4	560.525								67.8	542.41
														67.35	562.764								67.75	558.745
														67.3	584.391								67.7	560.525
														67.25	567.393								67.65	562.764
														67.2	567.312								67.6	584.391
														67.15	554.148								67.55	567.393
														67.1	549.186								67.5	567.312
														67.05	577.281								67.45	554.148
														67	598.686								67.4	549.186
														66.95	559.105								67.35	577.281
														66.9	542.41								67.3	598.686
														66.85	548.819								67.25	559.105
														66.8	564.51								67.2	542.41
														66.75	563.415								67.15	548.819
														66.7	588.532								67.1	564.51
														66.65	570.658								67.05	563.415
														66.6	584.662								67	588.532
														66.55	587.528								66.95	570.658
														66.5	592.158								66.9	584.662
														66.45	579.834								66.85	587.528
														66.4	592.025								66.8	592.158
														66.35	581.587								66.75	579.834
														66.3	581.123								66.7	592.025
														66.25	596.434								66.65	581.587
														66.2	555.232								66.6	581.123
														66.15	569.69								66.55	596.434
														66.1	580.859								66.5	555.232
														66.05	579.805								66.45	569.69
														66	588.78								66.4	580.859
														65.95	582.501								66.35	579.805
														65.9	595.418								66.3	588.78
														65.85	561.184								66.25	582.501
														65.8	578.912								66.2	595.418
														65.75	589.528								66.15	561.184
														65.7	588.464								66.1	578.912
														65.65	592.325								66.05	589.528
														65.6	566.891								66	588.464
														65.55	579.119								65.95	592.325
																							65.9	566.891
																							65.85	579.119

## Sheet: Fig.2c
B.E.(eV)	Raw Intensity	Peak Sum	Background	Peak 1	Peak 2	Peak 3	B.E.(eV)	Raw Intensity	Peak Sum	Background	Peak 1	Peak 2	Peak 3	B.E.(eV)	Raw Intensity	Peak Sum	Background	Peak 1	Peak 2	Peak 3	Peak 4	Peak 5	B.E.(eV)	Raw Intensity	Peak Sum	Background	Peak 1	Peak 2	Peak 3	Peak 4	Peak 5
80	445.036						81.35	447.604						82.85	442.792								79.95	429.424
79.95	438.1						81.3	451.524						82.8	446.464								79.9	409.204
79.9	438.532						81.25	450.12						82.75	451.024								79.85	403.296
79.85	441.22						81.2	450.356						82.7	467.42								79.8	389.687
79.8	438.688						81.15	452.052						82.65	451.648								79.75	410.416
79.75	438.916						81.1	459.528						82.6	437.948								79.7	398.563
79.7	448.128						81.05	462.892						82.55	443.268								79.65	408.416
79.65	434.76						81	448.084						82.5	453.796								79.6	404.744	409.78	404.644	405.082	405.6	405.499	404.844	407.332
79.6	436.336						80.95	455.016						82.45	431.988								79.55	394.979	410.014	404.544	404.987	405.522	405.435	404.747	407.498
79.55	428.336						80.9	439.992						82.4	423.76								79.5	389.432	410.301	404.469	404.919	405.47	405.399	404.676	407.713
79.5	415.796						80.85	448.172						82.35	417.808								79.45	391.108	410.632	404.409	404.865	405.433	405.382	404.62	407.969
79.45	429.892						80.8	436.096						82.3	439.608								79.4	406.948	410.99	404.344	404.806	405.393	405.363	404.56	408.245
79.4	426.736						80.75	442.704						82.25	438.388								79.35	419.256	411.337	404.237	404.706	405.311	405.305	404.457	408.506
79.35	428.64						80.7	447.944						82.2	439.26								79.3	414.984	411.683	404.097	404.572	405.198	405.219	404.322	408.762
79.3	442.716	446.213	442.716	443.675	445.11	442.86	80.65	444.668						82.15	439.064								79.25	406.8	412.075	403.969	404.45	405.097	405.148	404.198	409.057
79.25	442.032	446.32	442.716	443.688	445.2	442.863	80.6	444.908						82.1	434.512								79.2	419.328	412.522	403.861	404.35	405.018	405.103	404.095	409.401
79.2	456.792	446.437	442.719	443.706	445.3	442.871	80.55	437.696						82.05	446.828								79.15	405.056	412.97	403.72	404.216	404.907	405.03	403.959	409.739
79.15	449.048	446.488	442.648	443.648	445.333	442.804	80.5	427.796						82	435.928								79.1	411.976	413.49	403.617	404.119	404.835	405	403.86	410.142
79.1	431.052	446.588	442.615	443.63	445.414	442.776	80.45	459.4						81.95	416.816								79.05	408.488	414.026	403.495	404.005	404.745	404.957	403.743	410.554
79.05	446.4	446.789	442.674	443.703	445.596	442.839	80.4	452.196						81.9	418.756								79	415.184	414.606	403.381	403.899	404.666	404.93	403.635	411
79	457.004	446.924	442.655	443.699	445.711	442.825	80.35	425.144						81.85	425.64								78.95	401.036	415.2	403.25	403.775	404.571	404.891	403.509	411.454
78.95	467.564	447.018	442.582	443.641	445.784	442.757	80.3	440.976						81.8	422.004								78.9	417.456	415.865	403.156	403.689	404.515	404.897	403.421	411.966
78.9	444.868	447.071	442.455	443.529	445.817	442.636	80.25	438.796						81.75	416.356								78.85	398.938	416.516	403.018	403.559	404.418	404.866	403.289	412.456
78.85	445.76	447.254	442.443	443.533	445.978	442.629	80.2	420.24						81.7	430.092								78.8	398.786	417.245	402.929	403.478	404.372	404.893	403.206	413.013
78.8	428.748	447.449	442.426	443.532	446.15	442.619	80.15	429.652						81.65	431.38								78.75	410.572	418.002	402.84	403.397	404.328	404.928	403.123	413.585
78.75	440.764	447.748	442.496	443.618	446.426	442.695	80.1	433.772						81.6	409.164								78.7	420.944	418.753	402.719	403.285	404.257	404.942	403.009	414.137
78.7	445.144	448.006	442.505	443.644	446.66	442.711	80.05	435.128						81.55	427.748								78.65	416.08	419.498	402.571	403.146	404.161	404.938	402.867	414.67
78.65	442.436	448.264	442.491	443.648	446.893	442.705	80	420.972						81.5	428.44								78.6	399.316	420.274	402.435	403.019	404.082	404.956	402.738	415.22
78.6	425.48	448.558	442.491	443.666	447.161	442.714	79.95	430.272						81.45	421.032								78.55	438.548	421.11	402.344	402.936	404.051	405.03	402.654	415.813
78.55	432.08	448.964	442.578	443.77	447.539	442.81	79.9	427.668						81.4	415.62								78.5	416.272	421.855	402.148	402.75	403.922	405.011	402.465	416.297
78.5	445.444	449.364	442.631	443.842	447.911	442.874	79.85	434.048						81.35	417.4								78.45	429.832	422.667	402.01	402.622	403.857	405.063	402.336	416.83
78.45	462.588	449.726	442.617	443.847	448.243	442.871	79.8	443.348						81.3	426.132								78.4	451.836	423.447	401.837	402.458	403.763	405.091	402.17	417.311
78.4	433.12	450.034	442.515	443.764	448.518	442.783	79.75	411.284						81.25	421.74								78.35	434.736	424.169	401.604	402.236	403.619	405.074	401.946	417.712
78.35	446.708	450.525	442.563	443.832	448.975	442.844	79.7	439.088						81.2	428.456								78.3	439.852	424.933	401.416	402.058	403.528	405.116	401.767	418.13
78.3	442.416	450.985	442.542	443.831	449.399	442.839	79.65	444.524						81.15	422.2								78.25	450.368	425.675	401.215	401.867	403.434	405.158	401.574	418.501
78.25	445.212	451.506	442.543	443.852	449.882	442.858	79.6	408.68						81.1	430.268								78.2	456.244	426.377	400.985	401.648	403.323	405.186	401.353	418.805
78.2	456.024	452.056	442.529	443.86	450.39	442.864	79.55	428.76						81.05	430.556								78.15	438.144	427.048	400.738	401.413	403.21	405.214	401.117	419.048
78.15	461.692	452.597	442.461	443.813	450.887	442.818	79.5	429.16						81	422.38								78.1	436.9	427.748	400.539	401.225	403.16	405.305	400.928	419.286
78.1	445.396	453.157	442.363	443.738	451.4	442.745	79.45	438.796						80.95	420.648								78.05	430.38	428.429	400.343	401.04	403.131	405.415	400.743	419.471
78.05	437.12	453.852	442.348	443.745	452.043	442.758	79.4	440.58						80.9	437.936								78	430.556	429.103	400.163	400.873	403.139	405.559	400.575	419.612
78	438.184	454.644	442.374	443.795	452.78	442.817	79.35	425.64						80.85	422.084								77.95	429.672	429.752	399.983	400.704	403.169	405.719	400.407	419.685
77.95	453.42	455.488	442.395	443.841	453.564	442.875	79.3	432.084	434.483	431.884	432.57	433.707	431.974	80.8	421.584								77.9	410.284	430.377	399.804	400.538	403.227	405.898	400.241	419.69
77.9	444.756	456.317	442.339	443.809	454.328	442.859	79.25	420.908	434.372	431.684	432.38	433.584	431.777	80.75	440.448								77.85	435.32	431.029	399.677	400.423	403.365	406.145	400.127	419.674
77.85	430.164	457.255	442.327	443.822	455.194	442.893	79.2	442.352	434.262	431.478	432.183	433.462	431.573	80.7	444.584								77.8	415.056	431.592	399.482	400.242	403.469	406.344	399.948	419.517
77.8	451.78	458.335	442.389	443.91	456.196	443.007	79.15	438.256	434.171	431.284	431.999	433.358	431.382	80.65	421.692								77.75	423.296	432.19	399.341	400.115	403.664	406.615	399.823	419.338
77.75	462.308	459.377	442.341	443.889	457.153	443.017	79.1	444.784	434.085	431.088	431.813	433.26	431.188	80.6	442.772								77.7	417.944	432.752	399.178	399.965	403.877	406.881	399.676	419.063
77.7	451.692	460.439	442.24	443.815	458.122	442.981	79.05	415.62	434.012	430.895	431.63	433.174	430.998	80.55	421.716								77.65	430.636	433.321	399.028	399.83	404.149	407.178	399.545	418.73
77.65	474.24	461.632	442.192	443.795	459.214	443.007	79	417.832	433.933	430.687	431.433	433.081	430.793	80.5	414.52								77.6	432.036	433.856	398.844	399.661	404.438	407.46	399.382	418.292
77.6	478.1	462.79	442.029	443.661	460.261	442.925	78.95	428.356	433.865	430.48	431.237	433	430.589	80.45	412.528								77.55	424.104	434.397	398.656	399.488	404.778	407.756	399.216	417.785
77.55	458.124	464.01	441.846	443.507	461.361	442.834	78.9	438.816	433.814	430.279	431.047	432.935	430.391	80.4	404.328								77.5	428.288	434.977	398.489	399.336	405.199	408.089	399.073	417.236
77.5	447.584	465.417	441.763	443.455	462.635	442.852	78.85	447.428	433.781	430.084	430.863	432.887	430.199	80.35	390.795								77.45	447.3	435.575	398.31	399.173	405.675	408.428	398.92	416.619
77.45	447.9	466.964	441.733	443.457	464.039	442.935	78.8	433.848	433.765	429.893	430.683	432.856	430.012	80.3	429.02								77.4	441.732	436.163	398.08	398.96	406.171	408.733	398.72	415.901
77.4	439.292	468.599	441.702	443.459	465.517	443.028	78.75	429.088	433.757	429.695	430.497	432.832	429.817	80.25	435.92								77.35	426.724	436.818	397.865	398.761	406.76	409.068	398.537	415.151
77.35	445.012	470.369	441.714	443.505	467.116	443.177	78.7	426.704	433.761	429.495	430.309	432.82	429.621	80.2	420.572								77.3	446.704	437.575	397.688	398.602	407.471	409.457	398.397	414.402
77.3	480.752	472.201	441.697	443.523	468.763	443.31	78.65	425.168	433.78	429.293	430.12	432.823	429.424	80.15	418.408								77.25	440.472	438.355	397.459	398.39	408.218	409.808	398.207	413.566
77.25	475.928	473.945	441.499	443.36	470.306	443.276	78.6	420.712	433.816	429.091	429.93	432.842	429.226	80.1	405.916								77.2	438.532	439.237	397.245	398.194	409.076	410.188	398.039	412.719
77.2	476.944	475.805	441.324	443.223	471.95	443.28	78.55	428.228	433.868	428.887	429.738	432.876	429.026	80.05	412.692								77.15	429.024	440.221	397.035	398.004	410.038	410.586	397.88	411.855
77.15	469.556	477.752	441.143	443.08	473.664	443.294	78.5	429.044	433.945	428.686	429.551	432.935	428.831	80	424.608								77.1	450.1	441.339	396.851	397.839	411.131	411.019	397.752	411
77.1	471.24	479.827	440.999	442.976	475.489	443.36	78.45	438.652	434.043	428.486	429.365	433.014	428.637	79.95	423.328								77.05	442.504	442.517	396.61	397.618	412.278	411.407	397.575	410.079
77.05	473.58	481.984	440.845	442.864	477.377	443.432	78.4	460.02	434.169	428.292	429.184	433.121	428.448	79.9	411.32	415.868	411.22	411.826	412.493	411.863	411.401	413.165	77	428.736	443.843	396.388	397.417	413.559	411.822	397.425	409.173
77	482.412	484.216	440.679	442.741	479.324	443.509	78.35	431.268	434.332	428.108	429.015	433.262	428.271	79.85	408.392	415.972	411.12	411.734	412.427	411.793	411.304	413.194	76.95	440.16	445.339	396.202	397.252	414.994	412.282	397.32	408.301
76.95	471.244	486.488	440.467	442.575	481.291	443.556	78.3	420.412	434.504	427.91	428.831	433.414	428.08	79.8	399.989	416.093	411.026	411.647	412.368	411.731	411.213	413.235	76.9	427.44	446.945	395.986	397.058	416.518	412.716	397.194	407.404
76.9	508.448	488.897	440.31	442.466	483.377	443.676	78.25	424.936	434.699	427.706	428.642	433.586	427.884	79.75	409.2	416.243	410.949	411.579	412.33	411.688	411.14	413.302	76.85	436.436	448.731	395.803	396.897	418.199	413.187	397.112	406.548
76.85	495.784	491.195	439.964	442.169	485.333	443.622	78.2	422.8	434.925	427.505	428.455	433.788	427.691	79.7	422.636	416.385	410.853	411.491	412.274	411.628	411.048	413.356	76.8	463.72	450.644	395.595	396.713	419.978	413.636	397.019	405.679
76.8	494.796	493.627	439.681	441.938	487.405	443.646	78.15	445.636	435.181	427.302	428.268	434.018	427.498	79.65	428.94	416.511	410.728	411.374	412.193	411.541	410.926	413.388	76.75	479.428	452.637	395.315	396.457	421.808	414.012	396.866	404.753
76.75	498.244	496.131	439.401	441.712	489.53	443.689	78.1	443.132	435.481	427.112	428.094	434.292	427.319	79.6	405.188	416.637	410.589	411.244	412.101	411.443	410.791	413.414	76.7	468.164	454.741	394.992	396.159	423.717	414.345	396.687	403.803
76.7	498.18	498.675	439.102	441.471	491.68	443.728	78.05	413.58	435.813	426.92	427.918	434.596	427.14	79.55	400.192	416.826	410.5	411.164	412.062	411.397	410.707	413.498	76.65	469.296	457.027	394.698	395.89	425.773	414.703	396.553	402.902
76.65	504.508	501.271	438.801	441.232	493.864	443.778	78	438.204	436.166	426.713	427.728	434.918	426.947	79.5	415.752	417.039	410.422	411.095	412.037	411.365	410.633	413.599	76.6	481.484	459.459	394.401	395.62	427.939	415.051	396.433	402.02
76.6	500.208	503.877	438.468	440.962	496.043	443.807	77.95	432.52	436.569	426.519	427.551	435.288	426.769	79.45	426.36	417.233	410.311	410.993	411.984	411.301	410.526	413.673	76.55	477.2	462.003	394.07	395.316	430.18	415.357	396.301	401.13
76.55	485.124	506.539	438.154	440.717	498.265	443.866	77.9	433.416	437.008	426.322	427.372	435.691	426.59	79.4	425.096	417.419	410.177	410.868	411.912	411.218	410.397	413.733	76.5	477.948	464.696	393.75	395.025	432.532	415.663	396.201	400.276
76.5	503.044	509.302	437.915	440.551	500.574	444.008	77.85	450.336	437.488	426.126	427.194	436.133	426.414	79.35	419.64	417.622	410.045	410.746	411.847	411.141	410.269	413.801	76.45	463.732	467.515	393.427	394.731	434.972	415.954	396.122	399.446
76.45	519.504	511.988	437.584	440.298	502.795	444.064	77.8	446.372	438.02	425.939	427.026	436.622	426.25	79.3	416.724	417.852	409.925	410.635	411.799	411.077	410.154	413.887	76.4	463.032	470.488	393.141	394.475	437.528	416.265	396.104	398.68
76.4	533	514.592	437.168	439.964	504.925	444.039	77.75	434.94	438.593	425.75	426.856	437.149	426.088	79.25	417.972	418.104	409.811	410.531	411.763	411.023	410.045	413.986	76.35	481.336	473.568	392.856	394.222	440.153	416.558	396.115	397.944
76.35	522.236	517.117	436.681	439.566	506.969	443.944	77.7	421.952	439.206	425.555	426.68	437.712	425.924	79.2	425.084	418.369	409.693	410.423	411.731	410.969	409.933	414.087	76.3	479.596	476.687	392.522	393.92	442.78	416.782	396.106	397.186
76.3	515.088	519.673	436.247	439.226	509.039	443.9	77.65	457.264	439.859	425.353	426.499	438.309	425.757	79.15	412.244	418.636	409.561	410.301	411.69	410.903	409.806	414.179	76.25	484.68	479.883	392.191	393.623	445.449	416.986	396.13	396.46
76.25	514.776	522.229	435.846	438.928	511.107	443.886	77.6	452.752	440.579	425.17	426.337	438.967	425.615	79.1	424.416	418.947	409.455	410.206	411.684	410.868	409.706	414.303	76.2	496.772	483.118	391.846	393.314	448.121	417.149	396.172	395.747
76.2	540.956	524.736	435.445	438.637	513.125	443.863	77.55	434.68	441.346	424.984	426.173	439.666	425.476	79.05	409.616	419.248	409.323	410.085	411.66	410.81	409.581	414.406	76.15	479.896	486.351	391.469	392.973	450.758	417.251	396.215	395.028
76.15	535.776	527.045	434.909	438.22	514.948	443.694	77.5	451.368	442.155	424.789	426	440.4	425.333	79	410.796	419.6	409.223	409.995	411.677	410.787	409.487	414.545	76.1	507.344	489.636	391.135	392.677	453.418	417.365	396.336	394.379
76.1	525.784	529.301	434.396	437.837	516.723	443.534	77.45	451.736	443.025	424.603	425.838	441.187	425.207	78.95	402.908	419.966	409.119	409.903	411.702	410.765	409.39	414.684	76.05	498.144	492.832	390.727	392.309	455.959	417.371	396.419	393.681
76.05	541.36	531.513	433.932	437.512	518.461	443.404	77.4	441.824	443.947	424.418	425.676	442.017	425.09	78.9	420.804	420.368	409.033	409.827	411.753	410.764	409.311	414.843	76	473.56	496.009	390.342	391.966	458.456	417.365	396.562	393.03
76	552.076	533.536	433.386	437.118	520.02	443.171	77.35	433.54	444.919	424.227	425.51	442.887	424.976	78.85	428.108	420.751	408.908	409.714	411.779	410.729	409.194	414.966	75.95	497.94	499.18	390.022	391.69	460.923	417.384	396.806	392.466
75.95	548.152	535.38	432.783	436.679	521.413	442.854	77.3	428.136	445.94	424.032	425.341	443.795	424.868	78.8	443.04	421.138	408.767	409.585	411.801	410.682	409.062	415.075	75.9	520.808	502.187	389.636	391.35	463.205	417.297	397.022	391.859
75.9	521.98	537.104	432.197	436.272	522.701	442.525	77.25	422.276	447.014	423.834	425.17	444.745	424.767	78.75	421.484	421.513	408.594	409.425	411.806	410.608	408.898	415.154	75.85	520.032	505.005	389.189	390.951	465.28	417.106	397.214	391.21
75.85	541.996	538.806	431.741	436.01	523.985	442.293	77.2	433.392	448.139	423.633	424.997	445.733	424.676	78.7	412.52	421.954	408.467	409.31	411.871	410.583	408.78	415.278	75.8	516.884	507.665	388.743	390.555	467.184	416.872	397.443	390.581
75.8	542.66	540.241	431.181	435.662	525.018	441.921	77.15	455.276	449.326	423.438	424.832	446.768	424.602	78.65	403.12	422.435	408.358	409.214	411.971	410.581	408.682	415.42	75.75	504.3	510.144	388.303	390.17	468.897	416.599	397.716	389.976
75.75	538.44	541.492	430.614	435.327	525.889	441.504	77.1	445.304	450.578	423.255	424.679	447.855	424.554	78.6	434.548	422.957	408.269	409.138	412.108	410.604	408.604	415.58	75.7	510.052	512.439	387.896	389.82	470.417	416.311	398.055	389.421
75.7	546.868	542.574	430.066	435.032	526.61	441.065	77.05	429.516	451.879	423.067	424.523	448.974	424.515	78.55	430.244	423.434	408.114	408.996	412.197	410.565	408.46	415.671	75.65	502.04	514.473	387.473	389.457	471.672	415.96	398.411	388.863
75.65	531.928	543.413	429.473	434.714	527.108	440.538	77	454.676	453.224	422.87	424.36	450.122	424.482	78.5	422.168	423.943	407.967	408.862	412.315	410.539	408.326	415.767	75.6	488.436	516.256	387.069	389.119	472.676	415.581	398.817	388.34
75.6	521.172	544.121	428.952	434.493	527.493	440.039	76.95	443.536	454.634	422.687	424.212	451.317	424.478	78.45	413.428	424.491	407.837	408.746	412.471	410.535	408.21	415.876	75.55	488.488	517.779	386.701	388.821	473.424	415.188	399.285	387.865
75.55	531.452	544.67	428.484	434.352	527.737	439.548	76.9	447.452	456.087	422.498	424.06	452.537	424.485	78.4	424.22	425.082	407.725	408.648	412.668	410.554	408.113	415.997	75.5	504.524	518.988	386.332	388.527	473.865	414.747	399.777	387.399
75.5	536.792	544.951	427.961	434.186	527.726	438.959	76.85	458.384	457.589	422.311	423.913	453.789	424.51	78.35	416.08	425.673	407.59	408.528	412.866	410.555	407.994	416.089	75.45	519.304	519.824	385.918	388.195	473.943	414.214	400.245	386.901
75.45	547.328	544.988	427.408	434.023	527.483	438.298	76.8	443.136	459.142	422.13	423.774	455.072	424.557	78.3	411.448	426.306	407.472	408.425	413.107	410.577	407.894	416.19	75.4	516.808	520.278	385.465	387.831	473.654	413.594	400.689	386.371
75.4	536.04	544.757	426.798	433.837	526.977	437.539	76.75	444.852	460.727	421.941	423.629	456.369	424.612	78.25	422.524	426.975	407.363	408.332	413.385	410.614	407.805	416.292	75.35	521.92	520.391	385.018	387.48	473.042	412.935	401.15	385.856
75.35	539.528	544.372	426.243	433.744	526.319	436.796	76.7	468.512	462.351	421.753	423.488	457.685	424.685	78.2	405.708	427.645	407.231	408.215	413.669	410.632	407.693	416.36	75.3	521.12	520.141	384.555	387.124	472.088	412.216	401.601	385.333
75.3	548.444	543.765	425.668	433.671	525.434	435.996	76.65	482.176	464.02	421.578	423.362	459.029	424.785	78.15	409.852	428.377	407.134	408.135	414.017	410.691	407.619	416.453	75.25	513.148	519.548	384.094	386.779	470.817	411.455	402.053	384.817
75.25	538.996	542.917	425.044	433.593	524.297	435.115	76.6	481.116	465.725	421.41	423.248	460.39	424.908	78.1	413.648	429.127	407.029	408.045	414.389	410.745	407.537	416.524	75.2	487.196	518.638	383.652	386.467	469.259	410.674	402.518	384.328
75.2	536.416	541.932	424.465	433.607	523.005	434.249	76.55	485.308	467.452	421.242	423.136	461.755	425.044	78.05	435.12	429.897	406.915	407.948	414.787	410.796	407.45	416.575	75.15	509.372	517.473	383.278	386.236	467.477	409.922	403.037	383.911
75.15	533.292	540.788	423.896	433.681	521.531	433.368	76.5	472.072	469.198	421.075	423.031	463.124	425.194	78	427.928	430.649	406.755	407.806	415.173	410.806	407.319	416.565	75.1	530.776	515.941	382.844	385.962	465.365	409.074	403.476	383.439
75.1	558.088	539.503	423.34	433.822	519.884	432.478	76.45	480.056	470.947	420.902	422.923	464.481	425.348	77.95	426.268	431.446	406.61	407.678	415.611	410.835	407.205	416.555	75.05	525.472	514.062	382.352	385.648	462.946	408.135	403.828	382.914
75.05	553.464	537.951	422.656	433.891	517.93	431.441	76.4	469.512	472.704	420.734	422.824	465.833	425.514	77.9	419.536	432.275	406.468	407.555	416.09	410.872	407.097	416.533	75	513.104	511.928	381.873	385.368	460.315	407.176	404.158	382.404
75	535.964	536.297	421.991	434.041	515.829	430.409	76.35	463.72	474.452	420.559	422.726	467.163	425.682	77.85	444.38	433.148	406.341	407.446	416.622	410.928	407.006	416.507	74.95	514.872	509.582	381.426	385.143	457.517	406.221	404.474	381.93
74.95	513.864	534.623	421.412	434.34	513.656	429.452	76.3	470.468	476.184	420.382	422.63	468.469	425.849	77.8	443.912	434	406.16	407.285	417.142	410.935	406.865	416.412	74.9	525.416	507.009	380.972	384.94	454.541	405.233	404.733	381.452
74.9	542.588	532.974	420.942	434.816	511.446	428.596	76.25	472.556	477.899	420.209	422.544	469.751	426.021	77.75	436.344	434.884	405.98	407.125	417.705	410.947	406.728	416.298	74.85	515.448	504.211	380.49	384.738	451.39	404.192	404.902	380.948
74.85	544.368	531.109	420.324	435.216	508.954	427.587	76.2	480.332	479.586	420.036	422.467	471	426.192	77.7	420.888	435.816	405.815	406.981	418.326	410.978	406.611	416.182	74.8	495.648	501.267	380.033	384.596	448.146	403.156	405.029	380.47
74.8	545.464	529.184	419.694	435.679	506.328	426.565	76.15	484.412	481.238	419.868	422.402	472.212	426.36	77.65	425.524	436.814	405.683	406.87	419.024	411.046	406.53	416.079	74.75	522.82	498.227	379.627	384.544	444.859	402.153	405.131	380.046
74.75	519.708	527.22	419.055	436.211	503.584	425.535	76.1	473.652	482.845	419.702	422.347	473.381	426.521	77.6	446.364	437.836	405.541	406.749	419.757	411.107	406.442	415.946	74.7	506.284	494.994	379.147	384.464	441.43	401.06	405.078	379.55
74.7	519.048	525.372	418.543	436.954	500.87	424.636	76.05	490.04	484.387	419.531	422.296	474.489	426.663	77.55	442.092	438.848	405.355	406.585	420.49	411.127	406.315	415.75	74.65	491.576	491.708	378.711	384.474	438	399.998	404.98	379.099
74.65	513.416	523.533	418.033	437.782	498.072	423.745	76	491.124	485.871	419.368	422.264	475.547	426.796	77.5	427.776	439.905	405.177	406.43	421.278	411.159	406.201	415.543	74.6	482.944	488.39	378.312	384.578	434.586	398.962	404.826	378.686
74.6	535.072	521.744	417.548	438.725	495.228	422.887	75.95	499.244	487.277	419.206	422.244	476.538	426.907	77.45	434.356	441.027	405.029	406.306	422.143	411.223	406.123	415.347	74.55	488.312	485.05	377.935	384.763	431.192	397.939	404.598	378.296
74.55	534.816	519.885	416.951	439.647	492.212	421.928	75.9	492.628	488.601	419.048	422.24	477.46	426.997	77.4	444.724	442.172	404.867	406.169	423.04	411.276	406.035	415.119	74.5	496.984	481.675	377.543	385.001	427.801	396.896	404.256	377.892
74.5	525.864	518.081	416.352	440.662	489.145	420.978	75.85	486.416	489.824	418.887	422.246	478.298	427.054	77.35	445.136	443.332	404.682	406.01	423.962	411.309	405.93	414.849	74.45	478.108	478.284	377.126	385.288	424.423	395.824	403.79	377.464
74.45	519.06	516.393	415.796	441.816	486.084	420.085	75.8	482.712	490.938	418.723	422.263	479.047	427.073	77.3	445.032	444.528	404.496	405.851	424.928	411.343	405.831	414.561	74.4	464.972	474.975	376.759	385.705	421.146	394.8	403.274	377.087
74.4	526.448	514.824	415.271	443.101	483.028	419.237	75.75	490.564	491.938	418.556	422.294	479.703	427.054	77.25	431.04	445.762	404.31	405.693	425.94	411.378	405.737	414.256	74.35	460.124	471.76	376.425	386.245	417.97	393.809	402.695	376.743
74.35	524.324	513.315	414.706	444.447	479.917	418.364	75.7	483.732	492.821	418.394	422.345	480.265	426.999	77.2	440.58	447.063	404.154	405.565	427.026	411.443	405.679	413.964	74.3	470.264	468.643	376.104	386.892	414.886	392.833	402.035	376.413
74.3	524.588	511.926	414.149	445.902	476.808	417.515	75.65	490.764	493.574	418.229	422.412	480.721	426.899	77.15	450.132	448.381	403.976	405.418	428.135	411.489	405.608	413.637	74.25	471.484	465.608	375.755	387.614	411.864	391.834	401.259	376.055
74.25	505.396	510.657	413.588	447.457	473.699	416.678	75.6	500.08	494.2	418.067	422.501	481.075	426.759	77.1	459.064	449.716	403.779	405.252	429.266	411.515	405.523	413.274	74.2	462.66	462.705	375.401	388.444	408.939	390.835	400.397	375.693
74.2	506.472	509.615	413.122	449.209	470.697	415.952	75.55	490.8	494.699	417.911	422.617	481.323	426.58	77.05	468.292	451.068	403.561	405.067	430.418	411.521	405.427	412.88	74.15	462.856	459.984	375.07	389.416	406.144	389.867	399.482	375.354
74.15	520.56	508.707	412.647	451.057	467.71	415.235	75.5	492.892	495.058	417.749	422.75	481.452	426.354	77	468.404	452.435	403.324	404.864	431.589	411.507	405.318	412.453	74.1	447.792	457.442	374.738	390.512	403.462	388.906	398.498	375.014
74.1	524.128	507.872	412.099	452.934	464.677	414.46	75.45	501.324	495.285	417.589	422.909	481.468	426.086	76.95	457.232	453.837	403.086	404.663	432.796	411.491	405.217	412.014	74.05	430.98	455.143	374.444	391.781	400.937	387.995	397.493	374.714
74.05	514.768	507.171	411.53	454.891	461.66	413.681	75.4	508.812	495.386	417.433	423.098	481.371	425.784	76.9	463.7	455.295	402.871	404.486	434.06	411.497	405.148	411.589	74	442.204	453.109	374.195	393.235	398.577	387.138	396.479	374.457
74	488.832	506.673	411.005	456.993	458.73	412.962	75.35	484.148	495.364	417.281	423.318	481.16	425.448	76.85	465.544	456.77	402.642	404.297	435.34	411.487	405.072	411.141	73.95	455.82	451.283	373.914	394.805	396.31	386.264	395.391	374.171
73.95	505.14	506.466	410.61	459.32	455.978	412.387	75.3	499.62	495.208	417.116	423.555	480.82	425.065	76.8	465.36	458.269	402.409	404.106	436.644	411.471	405.002	410.681	73.9	448.948	449.675	373.598	396.492	394.13	385.367	394.23	373.848
73.9	489.032	506.335	410.13	461.656	453.196	411.743	75.25	491.176	494.946	416.96	423.832	480.372	424.661	76.75	463.484	459.794	402.175	403.918	437.972	411.451	404.94	410.214	73.85	449.216	448.35	373.298	398.353	392.089	384.501	393.057	373.542
73.85	511.904	506.447	409.729	464.161	450.553	411.192	75.2	496.784	494.573	416.799	424.138	479.807	424.227	76.7	461.948	461.347	401.945	403.736	439.323	411.432	404.892	409.746	73.8	466.94	447.301	372.997	400.373	390.168	383.65	391.863	373.235
73.8	527.716	506.602	409.21	466.632	447.854	410.536	75.15	492	494.106	416.642	424.481	479.134	423.774	76.65	468.548	462.921	401.718	403.559	440.693	411.411	404.855	409.275	73.75	462.268	446.488	372.648	402.509	388.317	382.766	390.608	372.881
73.75	512.264	506.833	408.608	469.099	445.14	409.809	75.1	494.152	493.549	416.481	424.859	478.352	423.3	76.6	470.308	464.498	401.476	403.372	442.06	411.372	404.814	408.787	73.7	433.228	445.975	372.311	404.822	386.591	381.911	389.357	372.538
73.7	513.336	507.293	408.081	471.714	442.571	409.17	75.05	480.924	492.916	416.322	425.277	477.469	422.815	76.55	459.836	466.083	401.23	403.184	443.428	411.323	404.778	408.292	73.65	438.66	445.83	372.05	407.373	385.053	381.149	388.182	372.272
73.65	498.82	507.894	407.546	474.386	440.067	408.534	75	493.932	492.21	416.156	425.729	476.481	422.312	76.5	469.528	467.698	401.006	403.022	444.821	411.29	404.773	407.817	73.6	440.768	445.96	371.773	410.072	383.604	380.389	386.997	371.99
73.6	516.724	508.709	407.082	477.186	437.708	407.979	74.95	499.732	491.455	415.998	426.231	475.409	421.81	76.45	465.712	469.295	400.761	402.843	446.188	411.23	404.757	407.321	73.55	464.968	446.372	371.491	412.923	382.25	379.641	385.817	371.703
73.55	505.544	509.564	406.525	479.942	435.333	407.34	74.9	487.64	490.66	415.842	426.781	474.253	421.309	76.4	460.432	470.897	400.523	402.676	447.552	411.171	404.758	406.832	73.5	450.356	446.999	371.143	415.86	380.926	378.846	384.588	371.351
73.5	527.012	510.597	406.022	482.79	433.088	406.764	74.85	500.664	489.825	415.68	427.371	473.012	420.802	76.35	493.992	472.503	400.296	402.526	448.911	411.116	404.779	406.355	73.45	440.9	447.935	370.833	418.98	379.728	378.107	383.418	371.036
73.45	517.824	511.633	405.408	485.556	430.808	406.084	74.8	491.576	488.976	415.524	428.016	471.703	420.305	76.3	501.844	474.024	399.997	402.31	450.177	410.981	404.738	405.808	73.4	458.252	449.156	370.548	422.256	378.639	377.41	382.295	370.747
73.4	500.668	512.814	404.836	488.381	428.651	405.454	74.75	465.944	488.111	415.365	428.707	470.323	419.81	76.25	472.224	475.509	399.681	402.084	451.397	410.82	404.689	405.246	73.35	431.072	450.574	370.216	425.608	377.58	376.684	381.154	370.41
73.35	502.324	514.168	404.349	491.297	426.654	404.915	74.7	488.136	487.232	415.191	429.435	468.87	419.31	76.2	476.632	477.031	399.428	401.926	452.643	410.712	404.71	404.749	73.3	448.752	452.289	369.954	429.137	376.665	376.048	380.114	370.145
73.3	513.46	515.587	403.852	494.194	424.724	404.372	74.65	493.396	486.376	415.03	430.229	467.374	418.832	76.15	485.3	478.512	399.164	401.767	453.837	410.585	404.73	404.247	73.25	458.056	454.164	369.646	432.708	375.767	375.381	379.059	369.832
73.25	512.876	517.006	403.295	497.012	422.81	403.774	74.6	495.932	485.541	414.871	431.08	465.835	418.369	76.1	490.616	479.935	398.881	401.597	454.964	410.43	404.74	403.729	73.2	471.888	456.196	369.312	436.323	374.906	374.707	378.013	369.494
73.2	512.448	518.471	402.738	499.796	420.97	403.181	74.55	479.736	484.738	414.714	431.988	464.256	417.921	76.05	504.088	481.302	398.587	401.425	456.022	410.251	404.744	403.205	73.15	452.628	458.347	368.94	439.949	374.062	374.012	376.965	369.119
73.15	497.416	519.961	402.18	502.528	419.203	402.591	74.5	484.388	483.963	414.548	432.945	462.635	417.48	76	476	482.588	398.263	401.235	456.988	410.033	404.727	402.657	73.1	448.544	460.676	368.619	443.65	373.318	373.384	376.004	368.794
73.1	511.524	521.535	401.697	505.27	417.579	402.079	74.45	487.636	483.236	414.385	433.962	460.989	417.056	75.95	473.812	483.875	397.998	401.114	457.942	409.862	404.775	402.173	73.05	469.888	463.114	368.307	447.359	372.63	372.783	375.091	368.479
73.05	509.368	523.027	401.139	507.858	415.95	401.496	74.4	484.564	482.564	414.224	435.038	459.323	416.651	75.9	485.04	485.1	397.737	401.01	458.823	409.684	404.833	401.699	73	457.9	465.559	367.938	450.982	371.925	372.14	374.157	368.106
73	530.608	524.499	400.589	510.357	414.396	400.923	74.35	480.516	481.949	414.061	436.172	457.64	416.26	75.85	496.58	486.23	397.452	400.895	459.595	409.469	404.872	401.207	72.95	458.624	468.065	367.6	454.576	371.288	371.543	373.292	367.765
72.95	533.18	525.815	399.928	512.633	412.795	400.243	74.3	498.64	481.398	413.896	437.362	455.945	415.883	75.8	486.772	487.257	397.142	400.769	460.251	409.217	404.889	400.697	72.9	483.836	470.561	367.259	458.076	370.682	370.958	372.46	367.421
72.9	524.688	527.049	399.251	514.763	411.24	399.548	74.25	498.804	480.926	413.741	438.621	454.255	415.533	75.75	501.356	488.22	396.852	400.68	460.831	408.972	404.93	400.214	72.85	474.288	472.945	366.85	461.384	370.036	370.32	371.596	367.009
72.85	520.452	528.237	398.614	516.787	409.783	398.895	74.2	501.364	480.529	413.586	439.938	452.565	415.198	75.7	476.288	489.062	396.53	400.576	461.276	408.683	404.942	399.706	72.8	477.216	475.268	366.466	464.557	369.441	369.721	370.791	366.621
72.8	526.372	529.339	397.995	518.667	408.4	398.262	74.15	497.08	480.212	413.432	441.313	450.883	414.88	75.65	465.82	489.863	396.261	400.543	461.665	408.433	405.007	399.258	72.75	483.54	477.459	366.072	467.527	368.861	369.125	370.011	366.225
72.75	525.924	530.284	397.342	520.334	407.038	397.597	74.1	465.24	479.974	413.276	442.743	449.208	414.575	75.6	496.064	490.587	396.014	400.552	461.963	408.192	405.095	398.839	72.7	474.16	479.468	365.661	470.25	368.283	368.525	369.245	365.811
72.7	520.872	531.086	396.689	521.807	405.726	396.932	74.05	479.072	479.802	413.104	444.21	447.531	414.268	75.55	486.024	491.144	395.701	400.518	462.079	407.874	405.117	398.362	72.65	468.536	481.296	365.274	472.732	367.746	367.961	368.533	365.421
72.65	532.336	531.75	396.058	523.091	404.485	396.291	74	483.312	479.722	412.939	445.738	445.88	413.981	75.5	505.24	491.617	395.41	400.528	462.096	407.563	405.157	397.913	72.6	467.828	482.895	364.901	474.928	367.239	367.422	367.864	365.045
72.6	538.284	532.175	395.366	524.091	403.227	395.589	73.95	463.256	479.73	412.776	447.32	444.253	413.709	75.45	513.2	491.943	395.077	400.521	461.949	407.197	405.153	397.43	72.55	500.656	484.215	364.528	476.794	366.747	366.895	367.223	364.67
72.55	517.352	532.373	394.64	524.82	401.978	394.854	73.9	482.46	479.813	412.603	448.938	442.642	413.438	75.4	475.008	492.143	394.726	400.524	461.66	406.801	405.127	396.936	72.5	483.296	485.134	364.068	478.21	366.179	366.291	366.519	364.207
72.5	528.42	532.467	394.016	525.404	400.873	394.223	73.85	476.224	479.991	412.44	450.613	441.069	413.188	75.35	485.928	492.317	394.456	400.635	461.328	406.473	405.175	396.53	72.45	492.112	485.754	363.652	479.283	365.667	365.741	365.883	363.789
72.45	518.192	532.281	393.333	525.67	399.745	393.532	73.8	471.6	480.25	412.273	452.326	439.525	412.945	75.3	502.608	492.36	394.162	400.753	460.848	406.109	405.192	396.107	72.4	511.004	485.98	363.212	479.923	365.139	365.176	365.245	363.346
72.4	534.588	531.915	392.699	525.72	398.701	392.891	73.75	474.088	480.586	412.104	454.075	438.012	412.708	75.25	491.232	492.264	393.832	400.868	460.21	405.697	405.164	395.655	72.35	472.864	485.767	362.721	480.086	364.568	364.569	364.575	362.853
72.35	539.404	531.223	391.978	525.412	397.603	392.164	73.7	485.4	481.003	411.937	455.86	436.537	412.481	75.2	476.712	492.091	393.526	401.04	459.475	405.296	405.15	395.233	72.3	470.444	485.253	362.329	479.914	364.103	364.07	364.024	362.459
72.3	520.584	530.26	391.229	524.801	396.508	391.409	73.65	508.896	481.5	411.776	457.679	435.106	412.267	75.15	475.632	491.85	393.249	401.279	458.653	404.914	405.154	394.848	72.25	467.348	484.335	361.943	479.308	363.651	363.584	363.494	362.07
72.25	524.72	529.141	390.572	524.005	395.533	390.746	73.6	478.84	482.081	411.627	459.537	433.727	412.072	75.1	492.784	491.519	392.974	401.558	457.72	404.523	405.146	394.47	72.2	479.432	483.018	361.564	478.275	363.21	363.112	362.987	361.689
72.2	529.044	527.75	389.89	522.911	394.559	390.06	73.55	474.88	482.712	411.463	461.397	432.373	411.867	75.05	485.312	491.065	392.663	401.84	456.642	404.084	405.087	394.062	72.15	487.184	481.268	361.152	476.783	362.741	362.615	362.461	361.275
72.15	517.216	526.086	389.183	521.52	393.584	389.348	73.5	488.932	483.402	411.296	463.269	431.06	411.666	75	466.836	490.545	392.366	402.181	455.476	403.651	405.027	393.675	72.1	478.596	479.11	360.718	474.86	362.255	362.101	361.926	360.839
72.1	517.412	524.236	388.533	519.92	392.688	388.693	73.45	500.656	484.154	411.137	465.156	429.797	411.476	74.95	459.964	489.99	392.108	402.604	454.251	403.247	404.989	393.332	72.05	478.868	476.607	360.306	472.572	361.794	361.616	361.423	360.425
72.05	517.364	522.144	387.878	518.058	391.808	388.033	73.4	524.66	484.96	410.985	467.049	428.584	411.296	74.9	472.94	489.383	391.865	403.089	452.95	402.848	404.945	393.009	72	463.828	473.759	359.892	469.92	361.335	361.134	360.929	360.009
72	516.336	519.82	387.22	515.944	390.944	387.371	73.35	486.204	485.821	410.845	468.95	427.428	411.132	74.85	488.892	488.688	391.593	403.594	451.536	402.412	404.853	392.663	71.95	475.936	470.634	359.517	466.975	360.917	360.696	360.482	359.632
71.95	517.88	517.279	386.564	513.596	390.099	386.711	73.3	482.272	486.694	410.684	470.817	426.295	410.952	74.8	480.508	487.909	391.286	404.115	450.011	401.935	404.706	392.287	71.9	471.104	467.193	359.108	463.698	360.468	360.23	360.01	359.221
71.9	512.24	514.519	385.897	511.014	389.258	386.04	73.25	493.764	487.592	410.522	472.661	425.204	410.771	74.75	476.224	487.103	390.997	404.706	448.433	401.466	404.553	391.933	71.85	479.524	463.512	358.712	460.167	360.033	359.78	359.557	358.823
71.85	505.336	511.588	385.255	508.246	388.457	385.395	73.2	500.36	488.513	410.366	474.482	424.163	410.599	74.7	487.7	486.272	390.716	405.36	446.799	401	404.385	391.592	71.8	463.876	459.591	358.292	456.384	359.577	359.31	359.086	358.401
71.8	496.592	508.509	384.645	505.317	387.701	384.781	73.15	489.236	489.445	410.214	476.27	423.169	410.433	74.65	496.136	485.389	390.411	406.044	445.084	400.503	404.169	391.231	71.75	451.084	455.526	357.913	452.447	359.163	358.885	358.661	358.02
71.75	520.896	505.304	384.076	502.249	386.998	384.209	73.1	504.452	490.371	410.055	478.007	422.212	410.263	74.6	480.764	484.469	390.086	406.768	443.302	399.982	403.908	390.855	71.7	455.716	451.346	357.566	448.383	358.784	358.496	358.274	357.672
71.7	523.24	501.821	383.381	498.892	386.179	383.51	73.05	497.832	491.293	409.905	479.698	421.305	410.101	74.55	482.52	483.57	389.794	407.581	441.509	399.487	403.654	390.514	71.65	455.5	447.037	357.206	444.183	358.393	358.097	357.878	357.31
71.65	525.872	498.187	382.67	495.375	385.355	382.797	73	507.772	492.192	409.752	481.323	420.435	409.938	74.5	479.3	482.666	389.498	408.451	439.677	398.984	403.371	390.173	71.6	456.84	442.644	356.846	439.891	358.002	357.701	357.485	356.948
71.6	489.42	494.415	381.942	491.711	384.523	382.066	72.95	488.472	493.066	409.603	482.882	419.61	409.781	74.45	470.06	481.774	389.207	409.387	437.822	398.483	403.067	389.842	71.55	452.212	438.195	356.481	435.535	357.609	357.302	357.091	356.582
71.55	474.032	490.72	381.396	488.115	383.88	381.517	72.9	482.588	493.889	409.445	484.35	418.814	409.615	74.4	491.364	480.913	388.936	410.404	435.964	397.997	402.757	389.532	71.5	425.388	433.734	356.127	431.16	357.228	356.918	356.711	356.227
71.5	506.036	487.011	380.926	484.499	383.32	381.044	72.85	485.04	494.658	409.284	485.726	418.052	409.447	74.35	499.964	480.029	388.618	411.437	434.045	397.464	402.376	389.18	71.45	439.972	429.346	355.844	426.854	356.918	356.605	356.404	355.942
71.45	489.58	483.064	380.29	480.637	382.602	380.406	72.8	500.804	495.367	409.124	487.006	417.328	409.28	74.3	463.572	479.152	388.282	412.513	432.097	396.908	401.951	388.811	71.4	432.208	424.95	355.521	422.533	356.57	356.256	356.059	355.618
71.4	486.388	479.139	379.735	476.792	381.97	379.848	72.75	502.744	496.013	408.972	488.187	416.647	409.123	74.25	474.464	478.387	388.023	413.728	430.221	396.428	401.579	388.522	71.35	415.44	420.626	355.218	418.281	356.243	355.928	355.736	355.313
71.35	490.664	475.184	379.193	472.91	381.356	379.303	72.7	503.876	496.579	408.822	489.255	416.001	408.967	74.2	475.148	477.639	387.739	414.981	428.322	395.922	401.159	388.211	71.3	416.24	416.421	354.959	414.142	355.959	355.645	355.458	355.052
71.3	489.172	471.174	378.627	468.969	380.724	378.734	72.65	510.148	497.057	408.672	490.2	415.388	408.812	74.15	472.104	476.934	387.454	416.293	426.429	395.413	400.715	387.9	71.25	408.68	412.305	354.697	410.089	355.674	355.361	355.178	354.789
71.25	483.816	467.153	378.065	465.012	380.1	378.17	72.6	490.836	497.438	408.526	491.02	414.809	408.661	74.1	478.992	476.287	387.174	417.67	424.552	394.911	400.255	387.597	71.2	413.528	408.319	354.454	406.163	355.409	355.098	354.919	354.545
71.2	449.52	463.152	377.527	461.072	379.504	377.631	72.55	476.472	497.702	408.369	491.692	414.249	408.5	74.05	476.256	475.681	386.88	419.091	422.676	394.392	399.76	387.281	71.15	419.26	404.444	354.197	402.344	355.132	354.822	354.648	354.287
71.15	464.928	459.333	377.162	457.309	379.084	377.263	72.5	484.464	497.845	408.205	492.215	413.709	408.332	74	481.66	475.14	386.59	420.573	420.825	393.88	399.251	386.972	71.1	406.056	400.689	353.925	398.643	354.839	354.533	354.362	354.013
71.1	470.232	455.453	376.716	453.483	378.587	376.815	72.45	486.124	497.871	408.045	492.595	413.199	408.168	73.95	485.124	474.651	386.288	422.098	418.986	393.356	398.713	386.652	71.05	383.527	397.116	353.687	395.12	354.581	354.278	354.111	353.774
71.05	473.128	451.576	376.241	449.657	378.063	376.337	72.4	503.36	497.772	407.886	492.824	412.716	408.005	73.9	471.988	474.219	385.979	423.666	417.167	392.825	398.151	386.325	71	407.596	393.755	353.508	391.808	354.383	354.083	353.92	353.594
71	478.892	447.724	375.748	445.852	377.525	375.843	72.35	495.724	497.552	407.737	492.909	412.265	407.852	73.85	482.896	473.882	385.697	425.31	415.406	392.324	397.601	386.027	70.95	384.572	390.49	353.265	388.589	354.121	353.825	353.665	353.349
70.95	469.136	443.89	375.224	442.063	376.958	375.317	72.3	469.536	497.194	407.583	492.834	411.832	407.695	73.8	486.36	473.591	385.39	426.975	413.656	391.8	397.015	385.707	70.9	373.73	387.45	353.082	385.593	353.92	353.628	353.471	353.165
70.9	449.836	440.163	374.747	438.38	376.44	374.838	72.25	490.132	496.687	407.416	492.588	411.406	407.525	73.75	507.616	473.36	385.076	428.673	411.933	391.271	396.408	385.38	70.85	362.855	384.603	352.927	382.788	353.748	353.46	353.306	353.009
70.85	455.436	436.599	374.366	434.856	376.019	374.455	72.2	506.708	496.054	407.26	492.197	411.01	407.365	73.7	516.608	473.153	384.716	430.363	410.204	390.698	395.746	385.008	70.8	390.188	381.952	352.801	380.178	353.605	353.322	353.17	352.882
70.8	459.12	433.079	373.954	431.375	375.57	374.041	72.15	485.844	495.294	407.112	491.662	410.642	407.215	73.65	483.488	472.994	384.337	432.065	408.495	390.109	395.056	384.617	70.75	396.512	379.392	352.602	377.657	353.389	353.111	352.961	352.682
70.75	434.84	429.619	373.521	427.952	375.102	373.607	72.1	506.408	494.389	406.954	490.964	410.279	407.054	73.6	484.604	472.971	384.026	433.863	406.898	389.592	394.427	384.296	70.7	368.968	376.978	352.386	375.28	353.157	352.883	352.736	352.464
70.7	434.116	426.366	373.209	424.735	374.756	373.293	72.05	512.204	493.364	406.806	490.13	409.943	406.904	73.55	491.164	473.007	383.713	435.679	405.343	389.075	393.79	383.973	70.65	375.37	374.795	352.242	373.133	352.998	352.728	352.583	352.319
70.65	424.684	423.207	372.9	421.61	374.414	372.982	72	502.036	492.214	406.662	489.156	409.625	406.757	73.5	484.256	473.089	383.385	437.496	403.817	388.548	393.133	383.636	70.6	376.42	372.748	352.08	371.121	352.821	352.557	352.414	352.157
70.6	436.748	420.188	372.637	418.624	374.12	372.718	71.95	495.256	490.936	406.512	488.041	409.315	406.605	73.45	485.704	473.24	383.071	439.336	402.351	388.038	392.487	383.314	70.55	366.034	370.847	351.916	369.253	352.642	352.383	352.241	351.992
70.55	415.956	417.205	372.311	415.672	373.764	372.39	71.9	496.692	489.538	406.359	486.792	409.015	406.449	73.4	475.9	473.438	382.754	441.173	400.927	387.529	391.835	382.989	70.5	359.812	369.115	351.779	367.553	352.491	352.236	352.096	351.853
70.5	424.556	414.426	372.089	412.924	373.513	372.167	71.85	475.612	488.029	406.207	485.422	408.726	406.295	73.35	461.748	473.701	382.456	443.025	399.57	387.044	391.202	382.684	70.45	359.022	367.533	351.657	366.003	352.356	352.106	351.968	351.731
70.45	425.604	411.704	371.823	410.232	373.219	371.899	71.8	475.184	486.405	406.044	483.926	408.438	406.129	73.3	480.488	474.031	382.188	444.893	398.29	386.592	390.6	382.409	70.4	376.79	366.081	351.538	364.581	352.223	351.977	351.841	351.611
70.4	405.176	409.081	371.55	407.637	372.918	371.625	71.75	487.472	484.685	405.88	482.323	408.159	405.964	73.25	495.384	474.353	381.88	446.7	397.015	386.105	389.958	382.094	70.35	365.764	364.702	351.371	363.231	352.043	351.802	351.667	351.443
70.35	404.08	406.663	371.379	405.247	372.722	371.452	71.7	489.352	482.882	405.723	480.628	407.895	405.805	73.2	499.892	474.667	381.539	448.445	395.754	385.59	389.286	381.748	70.3	344.698	363.464	351.233	362.021	351.892	351.656	351.522	351.304
70.3	406.76	404.355	371.213	402.965	372.53	371.285	71.65	479.808	480.999	405.567	478.846	407.641	405.647	73.15	498.176	474.986	381.188	450.141	394.529	385.069	388.607	381.391	70.25	351.503	362.385	351.15	360.97	351.797	351.565	351.433	351.22
70.25	397.627	402.136	371.032	400.772	372.325	371.103	71.6	469.476	479.039	405.407	476.978	407.39	405.484	73.1	468.652	475.315	380.84	451.794	393.351	384.556	387.936	381.038	70.2	352.726	361.385	351.049	359.996	351.685	351.457	351.326	351.118
70.2	396.568	400.066	370.897	398.726	372.166	370.966	71.55	469.688	477.009	405.24	475.033	407.14	405.316	73.05	472.332	475.704	380.554	453.452	392.279	384.11	387.331	380.747	70.15	349.906	360.47	350.945	359.107	351.568	351.345	351.216	351.013
70.15	382.59	398.101	370.766	396.787	372.013	370.835	71.5	466.068	474.923	405.074	473.026	406.897	405.149	73	473.068	476.072	380.259	455.036	391.241	383.66	386.723	380.447	70.1	358.348	359.644	350.848	358.306	351.46	351.241	351.113	350.915
70.1	390.466	396.307	370.706	395.016	371.93	370.774	71.45	471.36	472.787	404.907	470.962	406.658	404.979	72.95	471.844	476.417	379.962	456.543	390.244	383.213	386.12	380.146	70.05	362.726	358.87	350.728	357.557	351.329	351.114	350.987	350.794
70.05	393.741	394.57	370.606	393.302	371.808	370.672	71.4	462.672	470.614	404.742	468.857	406.428	404.812	72.9	471.332	476.732	379.667	457.967	389.289	382.773	385.526	379.847	70	373.276	358.152	350.596	356.862	351.187	350.976	350.85	350.661
70	387.69	392.911	370.488	391.665	371.67	370.553	71.35	448.464	468.404	404.572	466.71	406.197	404.642	72.85	457.828	477.006	379.373	459.298	388.374	382.338	384.94	379.548	69.95	355.161	357.466	350.436	356.2	351.016	350.809	350.685	350.5
69.95	388.705	391.374	370.401	390.15	371.562	370.465	71.3	461.908	466.163	404.396	464.528	405.964	404.463	72.8	482.396	477.256	379.106	460.554	387.525	381.936	384.389	379.278	69.9	345.653	356.884	350.323	355.64	350.893	350.69	350.567	350.387
69.9	377.445	389.921	370.308	388.718	371.449	370.371	71.25	472.356	463.912	404.226	462.331	405.741	404.292	72.75	494.54	477.391	378.788	461.645	386.659	381.486	383.795	378.955	69.85	350.099	356.376	350.236	355.154	350.796	350.597	350.474	350.299
69.85	365.724	388.611	370.272	387.428	371.393	370.333	71.2	458.18	461.658	404.062	460.126	405.528	404.127	72.7	478.276	477.426	378.442	462.588	385.803	381.014	383.183	378.606	69.8	342.824	355.901	350.136	354.7	350.687	350.491	350.37	350.198
69.8	379.946	387.442	370.295	386.28	371.397	370.356	71.15	461.424	459.393	403.89	457.909	405.311	403.954	72.65	482.576	477.414	378.13	463.435	385.014	380.582	382.613	378.291	69.75	352.579	355.484	350.055	354.304	350.597	350.405	350.284	350.117
69.75	394.144	386.281	370.246	385.138	371.33	370.305	71.1	458.468	457.133	403.721	455.693	405.099	403.783	72.6	496.916	477.301	377.809	464.136	384.246	380.144	382.044	377.967	69.7	352.529	355.077	349.949	353.916	350.481	350.292	350.173	350.01
69.7	377.567	385.123	370.124	383.998	371.19	370.183	71.05	448.96	454.883	403.55	453.484	404.888	403.61	72.55	463.808	477.057	377.456	464.661	383.478	379.679	381.452	377.611	69.65	336.801	354.701	349.842	353.56	350.365	350.18	350.062	349.902
69.65	386.513	384.12	370.087	383.014	371.135	370.144	71	457.732	452.643	403.374	451.283	404.675	403.433	72.5	466.096	476.775	377.173	465.105	382.809	379.289	380.94	377.325	69.6	320.141	354.393	349.776	353.271	350.291	350.109	349.992	349.836
69.6	380.208	383.14	370.003	382.052	371.034	370.06	70.95	466.22	450.429	403.202	449.106	404.468	403.26	72.45	461.88	476.374	376.885	465.388	382.161	378.898	380.432	377.033	69.55	342.964	354.154	349.755	353.051	350.261	350.083	349.966	349.814
69.55	377.302	382.257	369.951	381.186	370.966	370.007	70.9	447.7	448.247	403.036	446.958	404.268	403.093	72.4	476.672	475.861	376.604	465.519	381.548	378.519	379.942	376.75	69.5	345.946	353.876	349.673	352.791	350.17	349.995	349.88	349.731
69.5	376.724	381.449	369.914	380.395	370.912	369.969	70.85	440.212	446.087	402.859	444.829	404.061	402.915	72.35	483.52	475.19	376.292	465.454	380.926	378.113	379.429	376.435	69.45	353.812	353.609	349.583	352.541	350.072	349.9	349.786	349.64
69.45	379.032	380.7	369.879	379.664	370.861	369.933	70.8	430.976	443.958	402.679	442.732	403.851	402.734	72.3	479.98	474.377	375.965	465.21	380.313	377.696	378.911	376.106	69.4	355.544	353.337	349.472	352.287	349.953	349.784	349.671	349.528
69.4	402.348	379.995	369.833	378.975	370.8	369.886	70.75	443.516	441.865	402.494	440.667	403.638	402.548	72.25	460.008	473.439	375.644	464.807	379.727	377.29	378.409	375.782	69.35	355.821	353.075	349.356	352.041	349.829	349.663	349.552	349.411
69.35	354.502	379.221	369.668	378.217	370.619	369.72	70.7	447.588	439.821	402.316	438.651	403.433	402.368	72.2	482.908	472.411	375.365	464.28	379.204	376.929	377.958	375.501	69.3	356.83	352.825	349.238	351.807	349.705	349.542	349.431	349.294
69.3	360.481	378.736	369.745	377.748	370.681	369.796	70.65	440.708	437.827	402.139	436.683	403.232	402.191	72.15	479.48	471.203	375.037	463.541	378.65	376.524	377.467	375.171	69.25	340.812	352.582	349.118	351.581	349.577	349.417	349.307	349.173
69.25	362.544	378.265	369.792	377.293	370.714	369.842	70.6	431.124	435.878	401.96	434.759	403.028	402.01	72.1	481.08	469.872	374.716	462.648	378.12	376.128	376.992	374.847	69.2	334.003	352.392	349.04	351.406	349.492	349.335	349.226	349.094
69.2	362.2	377.826	369.829	376.868	370.737	369.879	70.55	434.172	433.976	401.775	432.882	402.82	401.825	72.05	484.008	468.409	374.39	461.595	377.602	375.732	376.521	374.519	69.15	350.199	352.227	348.98	351.257	349.425	349.27	349.162	349.034
69.15	369.721	377.426	369.867	376.482	370.762	369.917	70.5	422.18	432.13	401.592	431.058	402.615	401.641	72	487.332	466.816	374.058	460.385	377.092	375.333	376.052	374.184	69.1	356.451	352.027	348.877	351.072	349.315	349.163	349.056	348.93
69.1	374.931	377.023	369.868	376.094	370.749	369.917	70.45	431.28	430.334	401.403	429.284	402.405	401.451	71.95	454.024	465.096	373.717	459.023	376.588	374.93	375.583	373.842	69.05	333.282	351.817	348.757	350.877	349.188	349.038	348.933	348.809
69.05	377.779	376.626	369.842	375.711	370.71	369.89	70.4	426.668	428.599	401.219	427.57	402.201	401.266	71.9	452.596	463.333	373.447	457.593	376.168	374.599	375.192	373.57	69	346.777	351.674	348.698	350.748	349.122	348.976	348.87	348.75
69	363.458	376.245	369.802	375.343	370.656	369.849	70.35	428.24	426.92	401.033	425.912	401.995	401.078	71.85	446.324	461.466	373.179	456.037	375.761	374.274	374.811	373.3	68.95	350.727	351.5	348.603	350.588	349.021	348.877	348.773	348.654
68.95	379.19	375.963	369.834	375.075	370.676	369.881	70.3	426.384	425.302	400.847	424.313	401.791	400.892	71.8	442.212	459.512	372.924	454.372	375.379	373.965	374.45	373.043	68.9	349.64	351.32	348.497	350.421	348.909	348.767	348.664	348.548
68.9	373.545	375.627	369.787	374.752	370.616	369.832	70.25	422.248	423.741	400.66	422.771	401.586	400.705	71.75	464.752	457.473	372.677	452.603	375.014	373.668	374.104	372.794	68.85	325.255	351.146	348.394	350.261	348.8	348.66	348.558	348.444
68.85	371.656	375.343	369.768	374.481	370.585	369.813	70.2	428.572	422.238	400.472	421.286	401.38	400.515	71.7	451.176	455.302	372.382	450.682	374.611	373.324	373.716	372.497	68.8	335.624	351.041	348.356	350.168	348.755	348.618	348.517	348.405
68.8	359.012	375.09	369.758	374.24	370.564	369.803	70.15	419.872	420.797	400.287	419.863	401.178	400.329	71.65	454.028	453.082	372.115	448.696	374.244	373.011	373.363	372.228	68.75	339.302	350.911	348.289	350.051	348.683	348.548	348.448	348.338
68.75	381.325	374.92	369.813	374.082	370.607	369.856	70.1	401.532	419.411	400.097	418.493	400.972	400.139	71.6	430.584	450.788	371.841	446.618	373.878	372.695	373.009	371.952	68.7	354.647	350.774	348.213	349.926	348.601	348.468	348.369	348.261
68.7	380.296	374.655	369.754	373.829	370.537	369.797	70.05	421.404	418.073	399.898	417.172	400.757	399.939	71.55	442.088	448.484	371.616	444.515	373.569	372.43	372.71	371.726	68.65	348.096	350.599	348.096	349.764	348.479	348.348	348.249	348.144
68.65	368.211	374.41	369.701	373.596	370.472	369.743	70	416.34	416.803	399.709	415.918	400.553	399.75	71.5	430.608	446.103	371.367	442.321	373.241	372.142	372.392	371.475	68.6	350.739
68.6	361.707	374.242	369.708	373.439	370.469	369.75	69.95	427.616	415.586	399.518	414.717	400.347	399.558	71.45	419.068	443.702	371.141	440.095	372.943	371.88	372.102	371.248	68.55	352.836
68.55	377.774	374.12	369.749	373.329	370.499	369.79	69.9	420.528	414.431	399.333	413.577	400.148	399.372	71.4	436.28	441.291	370.94	437.846	372.674	371.645	371.841	371.044	68.5	330.697
68.5	369.708	373.929	369.708	373.148	370.448	369.749	69.85	410.868	413.325	399.144	412.486	399.945	399.182	71.35	432.108	438.817	370.701	435.522	372.374	371.374	371.548	370.804	68.45	352.425
68.45	363.557						69.8	412.22	412.267	398.95	411.442	399.737	398.988	71.3	441.168	436.331	370.471	433.177	372.086	371.114	371.267	370.572	68.4	329.608
68.4	370.149						69.75	422.816	411.26	398.757	410.448	399.531	398.794	71.25	429.612	433.815	370.221	430.79	371.782	370.836	370.97	370.321	68.35	330.284
68.35	370.797						69.7	416.124	410.307	398.57	409.509	399.331	398.606	71.2	452.144	431.318	369.995	428.414	371.507	370.583	370.701	370.093	68.3	337.448
68.3	366.935						69.65	400.932	409.397	398.379	408.613	399.128	398.415	71.15	426.02	428.776	369.721	425.985	371.186	370.284	370.387	369.818	68.25	345.08
68.25	357.081						69.6	384.723	408.525	398.18	407.753	398.917	398.216	71.1	419.056	426.298	369.502	423.613	370.923	370.041	370.13	369.597	68.2	361.068
68.2	372.96						69.55	402.728	407.688	397.973	406.928	398.698	398.008	71.05	427.936	423.851	369.296	421.263	370.677	369.814	369.892	369.39	68.15	344.526
68.15	369.79						69.5	397.976	406.901	397.776	406.154	398.489	397.81	71	408.288	421.405	369.072	418.909	370.415	369.569	369.636	369.165	68.1	333.805
68.1	374.305						69.45	384.435	406.151	397.576	405.415	398.277	397.61	70.95	416.288	419.028	368.889	416.617	370.196	369.366	369.424	368.98	68.05	335.975
68.05	383.399						69.4	392.552	405.431	397.369	404.707	398.059	397.402	70.9	423.96	416.666	368.688	414.335	369.962	369.148	369.197	368.779	68	343.01
68	368.727						69.35	390.371	404.751	397.166	404.038	397.846	397.199	70.85	407.208	414.325	368.471	412.069	369.712	368.913	368.956	368.56	67.95	347.097
67.95	377.13						69.3	393.314	404.103	396.963	403.402	397.632	396.995	70.8	414.84	412.06	368.289	409.874	369.5	368.715	368.751	368.377	67.9	343.38
67.9	374.51						69.25	406.268	403.488	396.761	402.798	397.42	396.793	70.75	402.696	409.825	368.09	407.704	369.273	368.501	368.532	368.177	67.85	348.024
67.85	378.846						69.2	402.7	402.911	396.566	402.231	397.215	396.597	70.7	404.94	407.663	367.917	405.604	369.072	368.313	368.339	368.002	67.8	331.49
67.8	380.8						69.15	407.132	402.359	396.369	401.689	397.008	396.4	70.65	401.432	405.549	367.738	403.548	368.868	368.122	368.143	367.822	67.75	333.372
67.75	385.498						69.1	409.028	401.835	396.175	401.176	396.804	396.205	70.6	411.9	403.497	367.567	401.55	368.672	367.938	367.955	367.65	67.7	327.051
67.7	354.232						69.05	406.312	401.337	395.982	400.688	396.601	396.011	70.55	407.952	401.479	367.373	399.585	368.454	367.732	367.746	367.455	67.65	333.517
67.65	369.373						69	406.904	400.861	395.787	400.221	396.398	395.816	70.5	395.517	399.529	367.187	397.683	368.245	367.534	367.546	367.267	67.6	352.877
67.6	387.574						68.95	400.12	400.406	395.593	399.776	396.195	395.622	70.45	389.022	397.666	367.027	395.866	368.064	367.364	367.373	367.106	67.55	345.439
67.55	372.976						68.9	385.169	399.968	395.395	399.346	395.988	395.424	70.4	399.854	395.879	366.88	394.123	367.896	367.207	367.215	366.959	67.5	345.864
67.5	389.142						68.85	383.98	399.54	395.19	398.927	395.774	395.218	70.35	388.55	394.131	366.71	392.416	367.706	367.028	367.034	366.788	67.45	345.502
67.45	377.018						68.8	394.984	399.128	394.984	398.524	395.56	395.012	70.3	381.81	392.471	366.564	390.796	367.541	366.873	366.877	366.64	67.4	357.358
67.4	358.946						68.75	388.564						70.25	389.193	390.889	366.432	389.251	367.39	366.732	366.735	366.507	67.35	349.536
67.35	371.798						68.7	402.496						70.2	396.963	389.354	366.283	387.752	367.224	366.576	366.578	366.358	67.3	336.154
67.3	377.516						68.65	391.04						70.15	376.649	387.867	366.118	386.299	367.041	366.404	366.404	366.192	67.25	333.743
67.25	368.735						68.6	372.518						70.1	374.12	386.485	365.996	384.95	366.902	366.274	366.274	366.068	67.2	331.418
67.2	378.722						68.55	385.186						70.05	378.086	385.17	365.879	383.666	366.769	366.151	366.15	365.95	67.15	351.5
67.15	371.382						68.5	396.043						70	379.702	383.908	365.753	382.434	366.627	366.018	366.017	365.824	67.1	353.115
67.1	359.082						68.45	388.379						69.95	367.074	382.702	365.623	381.257	366.482	365.883	365.88	365.693	67.05	353.74
67.05	373.439						68.4	376.979						69.9	373.356	381.581	365.52	380.164	366.364	365.774	365.771	365.589	67	341.56
67	363.177						68.35	378.038						69.85	370.478	380.503	365.404	379.113	366.233	365.652	365.649	365.472	66.95	348.644
66.95	371.71						68.3	388.93						69.8	359.043	379.487	365.293	378.122	366.108	365.536	365.532	365.36	66.9	327.584
66.9	388.739						68.25	385.621						69.75	365.334	378.548	365.206	377.208	366.007	365.444	365.44	365.272	66.85	338.521
66.85	382.346						68.2	385.737						69.7	376.68	377.646	365.106	376.33	365.894	365.339	365.335	365.171	66.8	345.925
66.8	368.698						68.15	393.049						69.65	383.057	376.77	364.981	375.477	365.756	365.21	365.205	365.046	66.75	335.342
66.75	359.895						68.1	391.888						69.6	376.968	375.928	364.843	374.657	365.605	365.067	365.062	364.907	66.7	351.751
66.7	395.86						68.05	376.822						69.55	379.29	375.144	364.717	373.895	365.467	364.938	364.932	364.78	66.65	362.871
66.65	391.625						68	367.012						69.5	377.896	374.397	364.586	373.17	365.324	364.803	364.797	364.649	66.6	351.323
66.6	362.722						67.95	374.581						69.45	364.053	373.695	364.458	372.488	365.184	364.671	364.664	364.52	66.55	352.372
66.55	385.661						67.9	378.056						69.4	359.456	373.06	364.359	371.873	365.074	364.568	364.561	364.42	66.5	358.818
66.5	390.76						67.85	355.714						69.35	348.972	372.473	364.269	371.305	364.973	364.475	364.468	364.33	66.45	355.034
66.45	364.182						67.8	368.624						69.3	351.348	371.942	364.202	370.793	364.894	364.404	364.397	364.261	66.4	345.088
66.4	375.666						67.75	375.126						69.25	364.39	371.439	364.129	370.308	364.811	364.328	364.32	364.188	66.35	351.49
66.35	375.078						67.7	375.584						69.2	367.088	370.939	364.028	369.826	364.7	364.224	364.216	364.087	66.3	345.754
66.3	380.764						67.65	374.578						69.15	371.528	370.462	363.922	369.366	364.584	364.114	364.106	363.979	66.25	337.638
66.25	381.873						67.6	388.696						69.1	367.638	370.003	363.806	368.924	364.457	363.995	363.987	363.863	66.2	348.493
66.2	385.947						67.55	358.531						69.05	357.038	369.577	363.698	368.514	364.339	363.884	363.876	363.754	66.15	354.44
66.15	390.607						67.5	368.137						69	347.999	369.197	363.612	368.151	364.244	363.796	363.787	363.667	66.1	348.271
66.1	381.874						67.45	357.848						68.95	349.992	368.858	363.545	367.827	364.168	363.726	363.717	363.6	66.05	357.189
66.05	381.294						67.4	371.362						68.9	357.206	368.535	363.474	367.52	364.087	363.652	363.643	363.528	66	363.691
66	382.33						67.35	370.128						68.85	360.744	368.216	363.387	367.215	363.992	363.563	363.553	363.441	65.95	347.258
65.95	386.494						67.3	371.454						68.8	351.981	367.906	363.293	366.92	363.889	363.466	363.456	363.346	65.9	350.013
65.9	381.81						67.25	365.133						68.75	363.962	367.631	363.217	366.659	363.804	363.387	363.377	363.269	65.85	374.724
65.85	372.16						67.2	351.422						68.7	363.115	367.345	363.115	366.388	363.694	363.283	363.273	363.167	65.8	366.442
65.8	377.306						67.15	366.518						68.65	363.412								65.75	360.043
65.75	391.35						67.1	352.299						68.6	345.252								65.7	356.248
65.7	372.27						67.05	386.324						68.55	338.93								65.65	356.363
65.65	394.64						67	351.441						68.5	349.79								65.6	348.186
65.6	385.764						66.95	359.764						68.45	356.461								65.55	368.144
65.55	391.325						66.9	356.367						68.4	356.236								65.5	370.851
65.5	384.006						66.85	364.09						68.35	349.287								65.45	367.541
65.45	385.789						66.8	367.392						68.3	346.768
65.4	390.3						66.75	360.39						68.25	339.028
65.35	389.618						66.7	368.709						68.2	356.189
65.3	382.48						66.65	374.444						68.15	359.552
65.25	389.045						66.6	367.589						68.1	343.338
65.2	399.425						66.55	371.097						68.05	346.591
65.15	400.748						66.5	363.846						68	339.649
65.1	395.564						66.45	367.845						67.95	346.982
65.05	404.412						66.4	378.347						67.9	363.822
65	420.66						66.35	361.896						67.85	345.83

## Sheet: Fig.2d
200.469	286.889	200.469	359.778	200.469	367.778	200.469	352.444
200.986	284.889	200.986	370.222	200.986	362	200.986	342.222
201.502	288.222	201.502	381.556	201.502	372.444	201.502	346.444
202.019	282.444	202.019	378	202.019	357.333	202.019	342
202.536	290.889	202.536	380.222	202.536	368.667	202.536	345.556
203.053	288.222	203.053	381.778	203.053	352	203.053	349.778
203.57	298.667	203.57	380	203.57	370.222	203.57	355.111
204.084	288	204.084	383.111	204.084	368.444	204.084	350.889
204.601	296.667	204.601	354	204.601	377.333	204.601	350.444
205.118	291.333	205.118	377.556	205.118	377.333	205.118	355.778
205.634	289.111	205.634	390.889	205.634	352.444	205.634	346.889
206.151	293.333	206.151	380.222	206.151	364.889	206.151	351.111
206.668	297.111	206.668	376	206.668	375.778	206.668	354.889
207.184	286.222	207.184	377.333	207.184	386.889	207.184	356.667
207.701	288	207.701	380	207.701	377.556	207.701	357.556
208.215	300.889	208.215	381.778	208.215	386.889	208.215	364
208.732	309.333	208.732	379.778	208.732	397.333	208.732	361.333
209.248	296.444	209.248	388.667	209.248	379.111	209.248	373.333
209.764	304.667	209.764	376.444	209.764	374.889	209.764	366.889
210.281	300.222	210.281	399.778	210.281	381.778	210.281	364
210.797	311.333	210.797	404.889	210.797	378.889	210.797	360
211.314	306.222	211.314	384.889	211.314	382.667	211.314	366
211.828	310.667	211.828	382.667	211.828	386.444	211.828	368
212.344	311.333	212.344	392.667	212.344	389.333	212.344	352.889
212.86	321.556	212.86	406.222	212.86	391.333	212.86	372.222
213.376	309.333	213.376	390.667	213.376	385.111	213.376	373.111
213.893	293.556	213.893	392	213.893	382	213.893	369.778
214.407	301.778	214.407	400.222	214.407	379.778	214.407	373.556
214.923	311.111	214.923	410.444	214.923	397.778	214.923	373.111
215.439	308	215.439	395.778	215.439	389.556	215.439	360.222
215.955	302	215.955	404.444	215.955	392.667	215.955	369.778
216.471	322.667	216.471	410.667	216.471	396.222	216.471	375.111
216.985	317.556	216.985	402.444	216.985	400.889	216.985	381.556
217.501	330.889	217.501	409.778	217.501	396.444	217.501	388.222
218.017	326.222	218.017	412	218.017	403.556	218.017	385.556
218.533	309.556	218.533	400.667	218.533	400.444	218.533	371.556
219.047	317.111	219.047	418	219.047	396.667	219.047	383.556
219.563	296	219.563	416	219.563	398.222	219.563	374.222
220.078	315.111	220.078	414	220.078	392.222	220.078	380.889
220.594	312	220.594	398.444	220.594	404	220.594	375.111
221.108	312.222	221.108	414.889	221.108	398.222	221.108	388.222
221.624	318.444	221.624	414.222	221.624	411.556	221.624	388.667
222.139	324	222.139	423.111	222.139	417.556	222.139	386.667
222.655	317.333	222.655	411.778	222.655	404.444	222.655	381.111
223.169	319.333	223.169	414	223.169	404	223.169	384.667
223.684	324.222	223.684	413.333	223.684	401.111	223.684	384.889
224.2	328.444	224.2	418	224.2	408.889	224.2	387.111
224.713	320	224.713	420	224.713	410.222	224.713	392.667
225.229	327.111	225.229	419.333	225.229	418.667	225.229	386
225.745	328.222	225.745	422.222	225.745	417.556	225.745	382.889
226.26	330.667	226.26	436.444	226.26	411.333	226.26	391.111
226.773	318.889	226.773	427.556	226.773	419.111	226.773	410.222
227.289	338.667	227.289	430.667	227.289	405.556	227.289	397.111
227.804	323.111	227.804	431.111	227.804	416.889	227.804	386.222
228.318	334	228.318	418.222	228.318	425.556	228.318	401.333
228.833	333.111	228.833	421.111	228.833	418.889	228.833	392.889
229.348	345.778	229.348	440.444	229.348	422.889	229.348	421.111
229.862	343.778	229.862	442.222	229.862	418.889	229.862	413.778
230.377	332.667	230.377	438.444	230.377	428.667	230.377	391.778
230.89	349.333	230.89	432	230.89	426.667	230.89	396
231.405	322.889	231.405	441.333	231.405	428.444	231.405	412
231.92	323.778	231.92	423.556	231.92	417.778	231.92	398.889
232.433	350.667	232.433	446.889	232.433	435.778	232.433	415.333
232.949	336.667	232.949	436.667	232.949	424	232.949	415.111
233.464	337.778	233.464	439.778	233.464	426.889	233.464	402
233.977	350.444	233.977	435.111	233.977	428.667	233.977	405.111
234.492	333.556	234.492	444.222	234.492	434	234.492	405.778
235.005	333.111	235.005	438.444	235.005	436.889	235.005	411.556
235.52	355.556	235.52	444.889	235.52	430.889	235.52	397.333
236.035	342	236.035	439.778	236.035	440	236.035	412.444
236.547	358.444	236.547	443.778	236.547	446.444	236.547	409.111
237.062	354.444	237.062	437.556	237.062	430.444	237.062	417.556
237.575	352.444	237.575	448.444	237.575	450.222	237.575	408.222
238.09	340	238.09	444	238.09	445.111	238.09	404.444
238.603	346.889	238.603	441.111	238.603	431.111	238.603	416.889
239.117	340.667	239.117	457.333	239.117	440.444	239.117	424.667
239.632	347.778	239.632	448	239.632	439.778	239.632	412.667
240.145	345.556	240.145	460	240.145	440.222	240.145	413.556
240.66	354.222	240.66	453.556	240.66	431.333	240.66	424.222
241.172	353.111	241.172	449.556	241.172	443.111	241.172	424.667
241.687	347.556	241.687	451.111	241.687	439.333	241.687	418.444
242.199	359.111	242.199	455.111	242.199	449.778	242.199	418.889
242.714	341.556	242.714	434	242.714	446	242.714	414.222
243.226	364.222	243.226	467.556	243.226	444.889	243.226	424.889
243.741	347.333	243.741	450.444	243.741	451.333	243.741	423.556
244.253	358.444	244.253	462.444	244.253	446.667	244.253	421.333
244.768	355.778	244.768	468	244.768	438.667	244.768	429.333
245.28	364.889	245.28	458.889	245.28	463.333	245.28	426.889
245.795	356.889	245.795	460.667	245.795	458	245.795	426.444
246.307	370.222	246.307	466.889	246.307	452.889	246.307	434.889
246.821	355.778	246.821	449.556	246.821	448	246.821	439.333
247.333	345.778	247.333	460	247.333	444.667	247.333	424.889
247.848	362.444	247.848	455.778	247.848	451.111	247.848	430.889
248.36	364.889	248.36	457.111	248.36	446.444	248.36	431.333
248.874	351.556	248.874	470.222	248.874	453.778	248.874	430.667
249.386	351.778	249.386	451.333	249.386	445.111	249.386	422.222
249.898	366.444	249.898	462	249.898	452.889	249.898	435.778
250.413	355.556	250.413	459.333	250.413	452.444	250.413	420.444
250.925	356.222	250.925	461.333	250.925	443.556	250.925	435.556
251.439	354.667	251.439	473.111	251.439	446.222	251.439	433.556
251.951	353.778	251.951	455.111	251.951	459.556	251.951	413.778
252.465	359.333	252.465	451.111	252.465	446.222	252.465	415.556
252.977	365.778	252.977	471.111	252.977	450	252.977	441.333
253.489	350.444	253.489	449.778	253.489	444.222	253.489	417.556
254.003	365.333	254.003	462	254.003	462.889	254.003	420.444
254.514	356	254.514	463.556	254.514	458.222	254.514	433.111
255.028	358.667	255.028	464.667	255.028	458.889	255.028	419.111
255.54	372.222	255.54	465.111	255.54	452.222	255.54	430.222
256.052	360.444	256.052	471.778	256.052	447.778	256.052	426.222
256.566	361.556	256.566	443.111	256.566	446	256.566	435.333
257.077	357.111	257.077	461.111	257.077	449.111	257.077	425.333
257.589	361.556	257.589	450.889	257.589	468.444	257.589	426.444
258.103	353.778	258.103	464	258.103	459.111	258.103	421.333
258.614	366.667	258.614	461.556	258.614	453.333	258.614	426.222
259.128	351.333	259.128	456.222	259.128	434.667	259.128	431.333
259.64	369.556	259.64	457.111	259.64	445.333	259.64	420.444
260.151	350.889	260.151	469.778	260.151	437.333	260.151	417.333
260.665	361.333	260.665	443.556	260.665	452.222	260.665	413.556
261.176	352.444	261.176	438.667	261.176	448	261.176	428.889
261.688	358.667	261.688	457.333	261.688	431.111	261.688	414
262.199	350	262.199	448.444	262.199	434.444	262.199	426.667
262.713	362	262.713	449.778	262.713	437.333	262.713	414.444
263.224	346.667	263.224	456.889	263.224	440.889	263.224	429.778
263.735	348.667	263.735	434.889	263.735	454.667	263.735	402.444
264.249	356.444	264.249	447.556	264.249	445.556	264.249	424
264.76	341.556	264.76	439.111	264.76	441.778	264.76	413.556
265.271	349.778	265.271	436	265.271	439.556	265.271	424.222
265.785	360.444	265.785	447.333	265.785	437.333	265.785	411.778
266.296	348.444	266.296	449.556	266.296	432.444	266.296	413.333
266.807	354.444	266.807	438.667	266.807	439.778	266.807	402.222
267.318	351.778	267.318	434.889	267.318	440	267.318	410.667
267.831	338.889	267.831	450.889	267.831	427.333	267.831	409.778
268.342	354.444	268.342	433.111	268.342	439.333	268.342	409.333
268.853	352.444	268.853	438	268.853	425.111	268.853	399.333
269.364	347.333	269.364	454.222	269.364	433.333	269.364	403.778
269.877	342.889	269.877	441.111	269.877	426.222	269.877	413.333
270.388	334.222	270.388	434.222	270.388	420.222	270.388	401.556
270.899	332	270.899	440.444	270.899	425.111	270.899	397.111
271.41	336.889	271.41	438.889	271.41	436.222	271.41	397.556
271.923	346	271.923	430.444	271.923	424	271.923	399.333
272.434	337.556	272.434	436.222	272.434	437.556	272.434	406.222
272.945	315.333	272.945	431.556	272.945	420.889	272.945	396.889
273.456	346.222	273.456	430	273.456	418.667	273.456	398.444
273.966	326.444	273.966	425.111	273.966	423.333	273.966	394.667
274.479	324	274.479	421.111	274.479	422	274.479	402.889
274.99	333.556	274.99	410.667	274.99	416.667	274.99	398.444
275.501	339.778	275.501	408.444	275.501	416.667	275.501	404
276.011	335.556	276.011	412	276.011	419.333	276.011	392.667
276.522	327.556	276.522	412.222	276.522	404	276.522	393.111
277.033	333.333	277.033	431.333	277.033	409.333	277.033	395.333
277.545	321.111	277.545	420.889	277.545	411.556	277.545	390.667
278.056	325.333	278.056	412.667	278.056	421.778	278.056	390.444
278.566	325.333	278.566	407.778	278.566	422.667	278.566	386.222
279.077	316.889	279.077	406.667	279.077	401.778	279.077	382.889
279.587	334	279.587	416.889	279.587	404.889	279.587	385.556
280.098	312.889	280.098	395.111	280.098	405.556	280.098	380.667
280.608	322.222	280.608	405.556	280.608	399.111	280.608	387.556
281.121	323.111	281.121	414	281.121	400.444	281.121	389.333
281.631	328.222	281.631	397.556	281.631	396	281.631	364.889
282.141	320.222	282.141	406.667	282.141	400.667	282.141	389.778
282.652	331.556	282.652	405.778	282.652	396.667	282.652	364
283.162	314.889	283.162	407.111	283.162	389.333	283.162	386.222
283.672	316.667	283.672	400.667	283.672	410.667	283.672	372.889
284.182	317.556	284.182	405.333	284.182	399.556	284.182	388.444
284.692	319.778	284.692	394.667	284.692	399.111	284.692	392.222
285.203	309.333	285.203	402.667	285.203	396.222	285.203	366.667
285.713	297.556	285.713	405.333	285.713	388.889	285.713	390.667
286.225	314	286.225	404.667	286.225	400.222	286.225	379.111
286.735	314	286.735	377.111	286.735	396.222	286.735	384.444
287.245	309.556	287.245	398	287.245	388.444	287.245	358
287.755	298.667	287.755	389.111	287.755	397.778	287.755	370.889
288.265	312.889	288.265	395.333	288.265	389.111	288.265	358.889
288.775	305.333	288.775	388.667	288.775	388.889	288.775	368.667
289.285	302	289.285	382.444	289.285	388.444	289.285	362.667
289.795	306	289.795	397.556	289.795	391.111	289.795	369.333
290.305	300.889	290.305	403.333	290.305	386.444	290.305	371.111
290.814	300.667	290.814	396.444	290.814	389.778	290.814	373.333
291.324	305.111	291.324	390.222	291.324	387.556	291.324	363.556
291.834	308	291.834	385.556	291.834	391.556	291.834	374.667
292.344	308.222	292.344	400.222	292.344	368	292.344	369.778
292.853	311.556	292.853	395.111	292.853	375.333	292.853	360.667
293.363	310.222	293.363	376.667	293.363	382.444	293.363	367.333
293.873	308.222	293.873	395.778	293.873	394.444	293.873	358.889
294.382	307.333	294.382	383.556	294.382	398.889	294.382	374.889
294.892	315.111	294.892	388.444	294.892	381.778	294.892	357.778
295.402	300	295.402	385.778	295.402	393.556	295.402	365.778
295.911	314	295.911	382.667	295.911	382.889	295.911	374
296.421	311.333	296.421	392.444	296.421	387.333	296.421	366.444
296.93	304.444	296.93	386.889	296.93	392.444	296.93	376.222
297.44	296.444	297.44	393.333	297.44	384.667	297.44	375.333
297.949	299.556	297.949	408.444	297.949	387.556	297.949	367.556
298.459	318.444	298.459	390.889	298.459	394.667	298.459	364.667
298.968	308.667	298.968	407.556	298.968	381.333	298.968	363.778
299.475	300.889	299.475	400.667	299.475	384.667	299.475	379.333
299.985	315.556	299.985	393.333	299.985	400.667	299.985	375.111
300.494	310.222	300.494	388.222	300.494	388.889	300.494	383.111
301.003	316.889	301.003	394.889	301.003	383.111	301.003	364.222
301.512	312.222	301.512	400.667	301.512	391.778	301.512	377.556
302.022	312.444	302.022	400.222	302.022	394.667	302.022	367.778
302.531	304	302.531	401.556	302.531	390.222	302.531	379.333
303.04	304	303.04	392.889	303.04	398	303.04	370.667
303.549	320	303.549	404.444	303.549	390	303.549	385.111
304.058	320	304.058	402.667	304.058	381.111	304.058	371.778
304.567	317.111	304.567	398.222	304.567	410	304.567	376.667
305.074	308.889	305.074	402.222	305.074	406.444	305.074	369.778
305.583	307.333	305.583	401.111	305.583	398.444	305.583	382.222
306.092	317.111	306.092	406.889	306.092	407.333	306.092	381.556
306.601	310.444	306.601	405.111	306.601	412.444	306.601	390.889
307.11	312.222	307.11	407.778	307.11	392	307.11	400.667
307.619	320	307.619	422	307.619	404.444	307.619	394.444
308.128	318.222	308.128	412.444	308.128	413.111	308.128	391.111
308.635	316.667	308.635	417.333	308.635	406	308.635	408.444
309.144	337.556	309.144	426.222	309.144	416.444	309.144	402.444
309.652	340	309.652	422.444	309.652	412.222	309.652	399.778
310.161	325.556	310.161	426.222	310.161	420.667	310.161	393.778
310.67	322.222	310.67	435.111	310.67	424.444	310.67	413.778
311.177	342.222	311.177	434	311.177	412.222	311.177	414.889
311.685	327.333	311.685	432.222	311.685	428.889	311.685	404.667
312.194	335.556	312.194	445.778	312.194	429.778	312.194	399.333
312.703	342.889	312.703	441.556	312.703	424.444	312.703	417.778
313.211	340.444	313.211	442.222	313.211	419.333	313.211	411.556
313.718	340.444	313.718	440	313.718	438	313.718	419.556
314.226	358.222	314.226	462.889	314.226	437.778	314.226	418.889
314.735	349.778	314.735	445.778	314.735	460	314.735	415.778
315.243	340.667	315.243	452.444	315.243	446.667	315.243	415.333
315.75	327.778	315.75	456.667	315.75	442.222	315.75	415.111
316.258	363.333	316.258	448.444	316.258	454.444	316.258	426.889
316.766	342.444	316.766	453.333	316.766	438.667	316.766	422
317.275	343.556	317.275	456.889	317.275	457.111	317.275	430.889
317.781	349.111	317.781	442	317.781	450.889	317.781	420.222
318.289	354.667	318.289	456.222	318.289	442.444	318.289	423.778
318.798	346	318.798	457.778	318.798	426.889	318.798	432.222
319.306	348.222	319.306	445.556	319.306	443.778	319.306	418.222
319.812	350.667	319.812	456.889	319.812	450	319.812	441.333
320.32	352.667	320.32	452.667	320.32	445.111	320.32	423.111
320.829	354.444	320.829	458	320.829	452.444	320.829	427.111
321.337	347.556	321.337	457.111	321.337	457.778	321.337	422
321.843	357.111	321.843	459.778	321.843	446.444	321.843	427.556
322.351	338.444	322.351	470.222	322.351	442.667	322.351	424.889
322.859	342.889	322.859	462.889	322.859	449.556	322.859	422.222
323.365	340.222	323.365	453.778	323.365	448.222	323.365	432.444
323.873	347.111	323.873	466.889	323.873	449.556	323.873	414.667
324.381	343.778	324.381	449.111	324.381	442.222	324.381	428.667
324.887	345.111	324.887	458.444	324.887	454.222	324.887	410.667
325.395	353.333	325.395	456	325.395	458.889	325.395	424.667
325.903	351.556	325.903	463.778	325.903	456	325.903	415.333
326.408	347.778	326.408	455.556	326.408	451.111	326.408	426.667
326.916	350.222	326.916	440.444	326.916	450.667	326.916	418
327.424	348	327.424	450.222	327.424	439.111	327.424	424.889
327.93	343.556	327.93	465.778	327.93	445.333	327.93	422
328.438	338.222	328.438	448.667	328.438	444.444	328.438	416.889
328.943	351.556	328.943	445.111	328.943	452	328.943	410.889
329.451	346.889	329.451	438	329.451	446.444	329.451	406.222
329.959	342.889	329.959	453.333	329.959	457.333	329.959	420.667
330.464	348.444	330.464	448	330.464	437.333	330.464	414
330.972	351.111	330.972	447.778	330.972	436	330.972	423.333
331.477	341.111	331.477	440.889	331.477	453.333	331.477	415.556
331.985	335.556	331.985	441.333	331.985	449.333	331.985	416.222
332.492	350.667	332.492	436	332.492	453.333	332.492	419.111
332.998	345.111	332.998	455.333	332.998	434.444	332.998	426
333.505	344.667	333.505	447.556	333.505	435.778	333.505	422.444
334.011	340.889	334.011	444.667	334.011	446.444	334.011	419.556
334.518	346.222	334.518	444.222	334.518	446.889	334.518	405.333
335.024	341.111	335.024	451.111	335.024	436	335.024	414.889
335.531	345.778	335.531	460.222	335.531	437.778	335.531	420.667
336.038	348.667	336.038	432.667	336.038	425.111	336.038	419.111
336.544	352.889	336.544	448.667	336.544	428.889	336.544	419.556
337.051	342	337.051	449.556	337.051	424.889	337.051	398.222
337.556	352	337.556	452.444	337.556	448.444	337.556	418.222
338.063	338.889	338.063	426.889	338.063	447.778	338.063	419.333
338.568	333.333	338.568	445.556	338.568	431.111	338.568	413.111
339.076	340	339.076	451.778	339.076	436.889	339.076	411.778
339.581	346.222	339.581	444.222	339.581	443.778	339.581	424.667
340.088	353.333	340.088	439.556	340.088	429.111	340.088	409.111
340.593	332.222	340.593	443.111	340.593	439.111	340.593	413.556
341.1	332.667	341.1	444.889	341.1	429.778	341.1	406.667
341.605	351.111	341.605	442.889	341.605	432.222	341.605	416.222
342.112	333.333	342.112	444.444	342.112	439.111	342.112	412.444
342.617	345.111	342.617	440	342.617	441.556	342.617	423.556
343.124	338.667	343.124	442.444	343.124	432	343.124	417.333
343.629	348	343.629	442.444	343.629	428.444	343.629	410.444
344.135	341.778	344.135	424.889	344.135	438.667	344.135	417.333
344.64	329.111	344.64	430.889	344.64	429.556	344.64	411.111
345.147	337.333	345.147	438.667	345.147	438.444	345.147	422.667
345.652	329.333	345.652	427.778	345.652	431.556	345.652	403.778
346.157	329.333	346.157	445.556	346.157	423.556	346.157	408
346.663	331.778	346.663	433.333	346.663	426.889	346.663	404.444
347.168	316.667	347.168	442.222	347.168	424.667	347.168	413.778
347.675	320.444	347.675	445.556	347.675	410.222	347.675	420.667
348.179	326.444	348.179	427.333	348.179	415.556	348.179	404.667
348.686	327.111	348.686	425.333	348.686	415.556	348.686	401.778
349.191	316	349.191	430.889	349.191	439.333	349.191	392
349.695	321.778	349.695	418.889	349.695	412.222	349.695	380.667
350.202	322	350.202	425.333	350.202	409.556	350.202	394.222
350.706	318.667	350.706	427.333	350.706	406.444	350.706	392.667
351.211	311.111	351.211	418.222	351.211	417.333	351.211	400.222
351.717	306.667	351.717	415.111	351.717	405.333	351.717	395.778
352.221	317.111	352.221	414.889	352.221	416.222	352.221	392
352.728	312	352.728	408.889	352.728	412.222	352.728	382.444
353.232	318.444	353.232	401.333	353.232	415.111	353.232	386.444
353.736	324.222	353.736	422.222	353.736	415.111	353.736	389.111
354.243	314.889	354.243	419.111	354.243	417.111	354.243	381.333
354.747	313.778	354.747	417.111	354.747	410.667	354.747	389.778
355.251	322.667	355.251	418	355.251	406	355.251	390.889
355.758	310	355.758	416.222	355.758	420.444	355.758	397.111
356.262	316.889	356.262	422	356.262	414.222	356.262	393.111
356.766	324.444	356.766	416.222	356.766	419.111	356.766	394.444
357.272	320.667	357.272	426.889	357.272	421.778	357.272	401.556
357.776	313.556	357.776	422.667	357.776	432.444	357.776	389.556
358.28	328.667	358.28	418.222	358.28	416.889	358.28	387.111
358.786	318	358.786	428.222	358.786	415.111	358.786	398
359.29	342.889	359.29	423.778	359.29	411.111	359.29	387.556
359.794	326	359.794	425.111	359.794	420.889	359.794	401.556
360.3	333.111	360.3	418.444	360.3	418	360.3	398
360.804	336.889	360.804	420.889	360.804	421.778	360.804	401.778
361.308	321.556	361.308	424.889	361.308	410	361.308	397.778
361.812	326.222	361.812	427.333	361.812	430.889	361.812	389.333
362.318	334	362.318	431.333	362.318	416.667	362.318	393.111
362.822	324.667	362.822	430.222	362.822	416.667	362.822	396
363.325	330.222	363.325	428.889	363.325	416.889	363.325	396.889
363.829	329.333	363.829	406.444	363.829	411.778	363.829	408.889
364.335	332.222	364.335	420.667	364.335	419.111	364.335	399.333
364.839	328	364.839	420	364.839	405.556	364.839	405.778
365.342	326.444	365.342	413.333	365.342	426.889	365.342	392.444
365.846	323.556	365.846	422.444	365.846	419.333	365.846	384
366.352	319.333	366.352	414.222	366.352	424	366.352	402.667
366.855	335.111	366.855	412.889	366.855	416.444	366.855	402.222
367.359	327.778	367.359	426.444	367.359	420.222	367.359	407.333
367.862	321.333	367.862	418.889	367.862	415.778	367.862	394.889
368.366	328.889	368.366	420.444	368.366	407.556	368.366	400.222
368.871	335.111	368.871	426	368.871	418.444	368.871	400.889
369.375	324.444	369.375	424.222	369.375	414.222	369.375	392
369.878	315.333	369.878	428.444	369.878	424.667	369.878	401.778
370.382	324.444	370.382	427.111	370.382	434	370.382	404.889
370.885	336.889	370.885	426.889	370.885	412.444	370.885	405.333
371.39	328.222	371.39	419.778	371.39	415.556	371.39	411.778
371.894	329.333	371.894	421.333	371.894	413.111	371.894	397.556
372.397	330.667	372.397	411.111	372.397	428.889	372.397	391.333
372.9	335.111	372.9	435.556	372.9	418.444	372.9	407.333
373.403	340.444	373.403	413.778	373.403	420.667	373.403	381.556
373.907	334	373.907	417.778	373.907	420.889	373.907	411.333
374.41	332	374.41	424.667	374.41	431.778	374.41	396.667
374.915	334.444	374.915	431.556	374.915	437.111	374.915	398.667
375.418	334.889	375.418	429.333	375.418	439.333	375.418	407.111
375.921	339.111	375.921	441.111	375.921	417.333	375.921	414.889
376.424	333.556	376.424	430	376.424	427.778	376.424	411.778
376.927	332.667	376.927	437.778	376.927	418.667	376.927	412.889
377.43	334	377.43	414.889	377.43	430.444	377.43	410.889
377.933	332	377.933	445.556	377.933	426	377.933	398.222
378.436	355.333	378.436	429.778	378.436	443.556	378.436	409.556
378.939	334.667	378.939	431.556	378.939	439.778	378.939	418
379.442	339.111	379.442	432.222	379.442	422.444	379.442	420.222
379.947	350.222	379.947	440.444	379.947	422.444	379.947	417.778
380.45	353.556	380.45	436.889	380.45	435.333	380.45	411.333
380.953	353.333	380.953	446	380.953	433.778	380.953	430
381.455	356.444	381.455	436.889	381.455	431.111	381.455	429.111
381.958	339.333	381.958	438	381.958	441.333	381.958	408.667
382.461	341.333	382.461	452.667	382.461	444.444	382.461	421.556
382.964	343.556	382.964	450.222	382.964	444.667	382.964	425.556
383.466	340.222	383.466	453.556	383.466	458.222	383.466	422.444
383.969	354.889	383.969	450.889	383.969	438.222	383.969	423.111
384.472	346.222	384.472	439.556	384.472	448.444	384.472	416.222
384.974	358.667	384.974	442.444	384.974	442.222	384.974	436.444
385.477	352.222	385.477	453.778	385.477	450.667	385.477	433.111
385.979	369.778	385.979	478	385.979	440.444	385.979	433.556
386.482	380	386.482	461.333	386.482	465.556	386.482	433.556
386.984	366.444	386.984	462.222	386.984	444.889	386.984	430.889
387.487	365.556	387.487	458.667	387.487	472.889	387.487	437.333
387.989	371.333	387.989	473.778	387.989	460.222	387.989	438.222
388.492	370.889	388.492	475.111	388.492	471.111	388.492	450
388.994	360.222	388.994	466	388.994	472	388.994	447.111
389.496	374.222	389.496	463.778	389.496	478	389.496	454.222
389.999	369.333	389.999	461.333	389.999	470	389.999	455.556
390.501	378.889	390.501	494.222	390.501	472.444	390.501	435.556
391.003	386.889	391.003	480.222	391.003	463.333	391.003	455.333
391.505	371.333	391.505	484.444	391.505	470	391.505	455.556
392.008	393.111	392.008	490.889	392.008	478.444	392.008	453.111
392.51	376	392.51	487.111	392.51	473.111	392.51	458.667
393.012	385.111	393.012	498.222	393.012	483.111	393.012	471.556
393.514	388	393.514	487.778	393.514	490.889	393.514	462.889
394.014	392	394.014	491.556	394.014	487.778	394.014	479.556
394.516	391.333	394.516	492	394.516	491.111	394.516	472.444
395.018	398.889	395.018	506.667	395.018	490.889	395.018	461.333
395.52	398.667	395.52	503.778	395.52	504.444	395.52	468.444
396.022	396	396.022	509.778	396.022	486.889	396.022	482.667
396.524	393.778	396.524	517.111	396.524	500.222	396.524	471.778
397.026	404	397.026	515.556	397.026	508	397.026	481.556
397.528	408.667	397.528	511.111	397.528	498.889	397.528	474
398.03	407.556	398.03	506.222	398.03	496	398.03	494.889
398.532	408.889	398.532	532.889	398.532	519.111	398.532	482.222
399.032	407.111	399.032	533.778	399.032	517.556	399.032	492.222
399.533	419	399.533	535.889	399.533	522.889	399.533	500.333
400.035	418.889	400.035	536	400.035	525.333	400.035	503.111
400.537	406.889	400.537	535.333	400.537	528.222	400.537	494
401.039	419.778	401.039	527.111	401.039	536.222	401.039	497.111
401.54	416.444	401.54	532.222	401.54	537.111	401.54	504.667
402.042	413.333	402.042	539.778	402.042	528.444	402.042	509.778
402.542	426.444	402.542	551.333	402.542	545.111	402.542	520.667
403.043	427.111	403.043	549.778	403.043	544	403.043	508
403.545	436.444	403.545	545.333	403.545	529.556	403.545	507.333
404.046	433.111	404.046	569.111	404.046	545.111	404.046	531.556
404.548	434.667	404.548	560.222	404.548	547.111	404.548	520.222
405.047	424.667	405.047	552	405.047	556.222	405.047	529.556
405.549	442	405.549	564.889	405.549	551.778	405.549	529.111
406.05	443.778	406.05	570.889	406.05	556	406.05	532.889
406.552	437.333	406.552	559.556	406.552	557.333	406.552	528.222
407.053	442.667	407.053	581.333	407.053	563.556	407.053	519.556
407.552	436.667	407.552	577.333	407.552	568	407.552	533.333
408.054	444.222	408.054	566	408.054	553.333	408.054	527.778
408.555	433.556	408.555	587.111	408.555	575.556	408.555	548.444
409.056	434.889	409.056	588.667	409.056	580.667	409.056	548.222
409.555	441.556	409.555	596.889	409.555	562.444	409.555	532.667
410.057	452.667	410.057	574.444	410.057	553.778	410.057	544.889
410.558	459.778	410.558	587.778	410.558	584.667	410.558	548.222
411.059	461.778	411.059	606.444	411.059	577.333	411.059	545.778
411.558	455.333	411.558	597.111	411.558	580	411.558	552.667
412.059	459.333	412.059	614.667	412.059	584.222	412.059	555.556
412.56	458.667	412.56	610.444	412.56	583.333	412.56	564.667
413.061	478.444	413.061	624.667	413.061	586.889	413.061	554.667
413.56	456.667	413.56	620.889	413.56	590.444	413.56	556
414.061	466.222	414.061	610	414.061	588.667	414.061	577.333
414.562	465.778	414.562	611.333	414.562	586.667	414.562	563.111
415.061	466.444	415.061	609.333	415.061	601.556	415.061	576
415.562	466.222	415.562	615.556	415.562	602.444	415.562	572.444
416.063	462	416.063	613.778	416.063	605.778	416.063	557.778
416.562	469.778	416.562	633.111	416.562	612.889	416.562	555.333
417.063	477.333	417.063	627.333	417.063	605.556	417.063	581.333
417.563	468.889	417.563	626.444	417.563	598.444	417.563	579.111
418.062	479.111	418.062	632.222	418.062	612	418.062	574.889
418.563	470.222	418.563	627.778	418.563	618	418.563	567.111
419.064	464.444	419.064	649.556	419.064	614.667	419.064	576.889
419.562	464.889	419.562	653.333	419.562	606.444	419.562	590.889
420.063	465.556	420.063	640.889	420.063	616.889	420.063	591.778
420.564	475.333	420.564	640.444	420.564	628.444	420.564	578.889
421.062	460	421.062	625.778	421.062	618.222	421.062	593.111
421.563	463.556	421.563	647.556	421.563	612.444	421.563	597.778
422.063	472	422.063	642.889	422.063	612.444	422.063	579.333
422.562	470.889	422.562	648.444	422.562	616.667	422.562	578.667
423.062	460.222	423.062	642	423.062	613.333	423.062	594.889
423.561	473.333	423.561	636.889	423.561	625.778	423.561	599.556
424.061	460.222	424.061	658	424.061	624.444	424.061	589.333
424.562	471.556	424.562	646	424.562	614.444	424.562	583.778
425.06	480.222	425.06	648	425.06	632.222	425.06	569.778
425.56	462	425.56	647.333	425.56	620	425.56	595.111
426.059	456.444	426.059	654.222	426.059	616.444	426.059	574.444
426.559	467.556	426.559	645.778	426.559	626.667	426.559	585.111
427.057	465.111	427.057	654.444	427.057	617.333	427.057	588.667
427.558	460.444	427.558	623.111	427.558	611.778	427.558	569.778
428.056	464.889	428.056	646.444	428.056	618.667	428.056	577.333
428.556	452.222	428.556	636	428.556	630	428.556	584.222
429.056	459.778	429.056	645.555	429.056	608	429.056	571.556
429.554	444.222	429.554	655.778	429.554	600.889	429.554	566.667
430.054	448.444	430.054	631.778	430.054	614	430.054	568
430.552	449.333	430.552	625.111	430.552	605.778	430.552	572.667
431.053	445.111	431.053	635.333	431.053	606.889	431.053	577.333
431.551	442.222	431.551	638.444	431.551	598.444	431.551	573.778
432.051	441.556	432.051	632.889	432.051	608.444	432.051	572.444
432.549	432.889	432.549	618.667	432.549	600.222	432.549	569.333
433.049	449.111	433.049	622	433.049	586.222	433.049	556.444
433.546	433.778	433.546	619.778	433.546	592.222	433.546	554.444
434.046	423.333	434.046	610	434.046	593.778	434.046	558
434.544	440.222	434.544	620.889	434.544	585.333	434.544	545.333
435.044	429.111	435.044	615.111	435.044	588	435.044	554.222
435.542	424.889	435.542	604.889	435.542	572.667	435.542	550.667
436.042	426.667	436.042	596.444	436.042	571.333	436.042	536.444
436.539	420.444	436.539	598.222	436.539	572.667	436.539	529.778
437.037	413.778	437.037	598.889	437.037	583.556	437.037	525.333
437.537	412.222	437.537	588.667	437.537	549.111	437.537	531.556
438.034	424.889	438.034	590.889	438.034	573.111	438.034	533.778
438.534	404.444	438.534	586.889	438.534	547.111	438.534	535.111
439.032	412.222	439.032	581.333	439.032	552.222	439.032	527.111
439.531	415.333	439.531	596.889	439.531	558.222	439.531	527.111
440.029	403.111	440.029	561.333	440.029	556.222	440.029	518.444
440.526	411.333	440.526	581.778	440.526	536	440.526	518.667
441.026	386.889	441.026	564.222	441.026	548	441.026	507.778
441.523	389.556	441.523	551.556	441.523	539.333	441.523	523.556
442.023	395.333	442.023	563.333	442.023	544.889	442.023	499.111
442.52	392.667	442.52	568.222	442.52	536.444	442.52	496.667
443.018	381.778	443.018	548.667	443.018	531.333	443.018	505.778
443.517	373.333	443.517	559.333	443.517	522.444	443.517	496.222
444.014	388.222	444.014	554.667	444.014	531.556	444.014	492.889
444.514	384.667	444.514	544	444.514	513.556	444.514	489.111
445.011	377.556	445.011	554.889	445.011	515.111	445.011	478
445.508	373.556	445.508	542.889	445.508	514.667	445.508	476
446.007	369.333	446.007	532	446.007	495.778	446.007	474
446.505	373.111	446.505	535.778	446.505	501.333	446.505	477.333
447.002	361.778	447.002	508.667	447.002	504.444	447.002	476.444
447.501	346.667	447.501	518.222	447.501	501.556	447.501	460.444
447.998	356.222	447.998	508.667	447.998	493.111	447.998	467.556
448.495	364.444	448.495	508.889	448.495	498	448.495	457.556
448.994	360.222	448.994	500	448.994	485.556	448.994	453.333
449.491	344.444	449.491	497.778	449.491	479.111	449.491	445.333
449.988	348	449.988	498.889	449.988	472.889	449.988	442.444
450.487	347.778	450.487	487.556	450.487	465.111	450.487	446.667
450.984	350.667	450.984	486.667	450.984	475.556	450.984	436.889
451.481	346.444	451.481	475.778	451.481	464	451.481	428
451.978	337.556	451.978	493.333	451.978	463.111	451.978	440.667
452.477	331.111	452.477	479.111	452.477	460.222	452.477	430
452.974	346.222	452.974	482.222	452.974	451.333	452.974	428
453.471	332.667	453.471	464	453.471	459.556	453.471	430.444
453.969	329.111	453.969	470.889	453.969	448.889	453.969	410.889
454.466	331.556	454.466	469.111	454.466	440.444	454.466	409.778
454.963	330.889	454.963	459.333	454.963	435.333	454.963	415.333
455.46	314	455.46	447.333	455.46	428.444	455.46	408
455.958	317.778	455.958	450.889	455.958	440.889	455.958	407.778
456.455	315.778	456.455	433.111	456.455	420.222	456.455	401.111
456.952	315.111	456.952	444.667	456.952	421.333	456.952	395.111
457.448	308.889	457.448	428.889	457.448	411.778	457.448	397.778
457.945	313.111	457.945	435.111	457.945	414.667	457.945	392.889
458.443	300.222	458.443	438.222	458.443	423.333	458.443	389.556
458.94	310.444	458.94	422.889	458.94	404.222	458.94	394.444
459.436	302.222	459.436	422.222	459.436	422.667	459.436	389.556
459.933	286.889	459.933	414.222	459.933	403.111	459.933	377.333
460.429	295.333	460.429	412.444	460.429	392.889	460.429	365.111
460.928	292.889	460.928	416.667	460.928	407.778	460.928	374.222
461.424	290	461.424	404.889	461.424	392.889	461.424	374.444
461.92	296.889	461.92	410.889	461.92	402.667	461.92	371.556
462.417	288.667	462.417	405.556	462.417	385.111	462.417	365.111
462.913	287.333	462.913	390.222	462.913	382	462.913	354
463.409	286.667	463.409	404.889	463.409	389.556	463.409	346.444
463.908	270.444	463.908	382.667	463.908	380	463.908	342.444
464.404	271.333	464.404	386.889	464.404	376.889	464.404	353.556
464.9	272.667	464.9	387.111	464.9	369.333	464.9	352.667
465.396	270.444	465.396	375.556	465.396	356.222	465.396	336.444
465.892	265.556	465.892	388.889	465.892	362.444	465.892	349.333
466.388	270.889	466.388	374.667	466.388	371.111	466.388	342.222
466.884	267.556	466.884	372	466.884	358.222	466.884	348.444
467.383	259.111	467.383	369.556	467.383	362.667	467.383	342.222
467.879	267.778	467.879	368.667	467.879	360.889	467.879	335.111
468.375	271.556	468.375	364.222	468.375	353.778	468.375	333.778
468.871	269.111	468.871	365.778	468.871	348	468.871	326
469.367	245.111	469.367	360.889	469.367	352.444	469.367	336.667
469.862	255.111	469.862	346	469.862	357.111	469.862	323.556
470.358	267.333	470.358	356.889	470.358	341.111	470.358	324.444
470.854	260.222	470.854	352.889	470.854	346.667	470.854	315.111
471.35	244.667	471.35	339.111	471.35	341.556	471.35	321.111
471.846	245.333	471.846	337.111	471.846	329.333	471.846	316.222
472.342	246.222	472.342	346.889	472.342	342.667	472.342	311.333
472.837	236.667	472.837	342	472.837	334.444	472.837	318.222
473.333	251.778	473.333	346.889	473.333	334.667	473.333	304.444
473.829	234.222	473.829	330.444	473.829	328.889	473.829	310
474.327	240.667	474.327	335.111	474.327	323.333	474.327	309.333
474.822	226.889	474.822	339.111	474.822	312.667	474.822	306.889
475.318	242.889	475.318	327.556	475.318	308.667	475.318	298.444
475.813	231.333	475.813	314.444	475.813	317.778	475.813	292.222
476.309	216.889	476.309	319.556	476.309	330.889	476.309	304.444
476.805	240	476.805	315.333	476.805	325.556	476.805	281.111
477.3	226.222	477.3	317.556	477.3	316.444	477.3	274.222
477.796	230.222	477.796	324	477.796	308	477.796	295.556
478.291	223.333	478.291	312.222	478.291	303.333	478.291	285.111
478.786	234	478.786	296.222	478.786	290.444	478.786	286.889
479.282	210.667	479.282	307.111	479.282	297.778	479.282	289.111
479.777	213.111	479.777	305.556	479.777	303.778	479.777	288.889
480.273	220.889	480.273	309.333	480.273	302.667	480.273	260.667
480.766	220.222	480.766	288.667	480.766	297.111	480.766	285.333
481.261	219.333	481.261	294	481.261	296.444	481.261	280.889
481.757	221.111	481.757	298.889	481.757	297.333	481.757	275.778
482.252	221.333	482.252	294.889	482.252	296.444	482.252	262
482.747	207.111	482.747	286.667	482.747	287.556	482.747	277.556
483.242	204.667	483.242	287.556	483.242	288.444	483.242	280.222
483.737	208.889	483.737	283.333	483.737	287.111	483.737	263.333
484.232	220.889	484.232	284	484.232	279.556	484.232	264.889
484.728	208.667	484.728	280.222	484.728	272.222	484.728	277.333
485.223	202.222	485.223	277.111	485.223	281.778	485.223	265.556
485.718	206.444	485.718	275.111	485.718	262	485.718	256.667
486.213	200.667	486.213	273.111	486.213	277.556	486.213	267.333
486.708	208	486.708	278	486.708	276	486.708	251.111
487.201	199.556	487.201	269.556	487.201	276	487.201	255.333
487.696	193.333	487.696	256.889	487.696	255.111	487.696	250.889
488.191	193.556	488.191	261.111	488.191	264.889	488.191	246.667
488.686	200.444	488.686	259.111	488.686	267.778	488.686	245.556
489.18	196	489.18	264.889	489.18	257.333	489.18	249.111
489.675	196.444	489.675	266.444	489.675	266.444	489.675	246.667
490.17	194.222	490.17	245.556	490.17	245.333	490.17	237.333
490.665	193.333	490.665	260.222	490.665	244.444	490.665	242.444
491.158	192.444	491.158	256.889	491.158	252.667	491.158	240.667
491.652	181.556	491.652	260.889	491.652	265.556	491.652	228.444
492.147	177.556	492.147	244	492.147	251.333	492.147	227.556
492.642	182	492.642	238.889	492.642	250.222	492.642	237.333
493.136	179.778	493.136	245.556	493.136	226.222	493.136	231.111
493.631	172.667	493.631	251.111	493.631	241.333	493.631	228.889
494.124	178.667	494.124	240	494.124	248	494.124	237.556
494.618	182	494.618	245.778	494.618	242	494.618	220.667
495.113	182	495.113	236.667	495.113	264	495.113	229.111
495.607	179.333	495.607	248.667	495.607	247.333	495.607	212.667
496.102	172.222	496.102	237.778	496.102	247.111	496.102	212.889
496.594	187.111	496.594	232.667	496.594	244.222	496.594	216
497.089	175.778	497.089	226	497.089	238	497.089	230
497.583	183.556	497.583	236.667	497.583	233.111	497.583	213.778
498.077	175.556	498.077	239.778	498.077	228.222	498.077	217.556
498.57	174.667	498.57	232	498.57	229.778	498.57	214.889
499.064	153.333	499.064	222.889	499.064	229.778	499.064	211.778
499.558	178.667	499.558	224	499.558	233.556	499.558	212
500.053	162.889	500.053	220.222	500.053	229.111	500.053	217.111
500.545	164.444	500.545	232.222	500.545	225.333	500.545	204.667
501.039	171.111	501.039	227.556	501.039	223.556	501.039	200.444
501.533	159.556	501.533	230.444	501.533	219.778	501.533	210.889
502.028	161.333	502.028	213.333	502.028	213.333	502.028	204.444
502.52	155.556	502.52	218.222	502.52	221.111	502.52	208.667
503.014	164.222	503.014	218.889	503.014	217.778	503.014	195.556
503.508	157.333	503.508	214	503.508	219.111	503.508	203.111
504	161.778	504	217.556	504	223.556	504	193.556
504.494	155.556	504.494	215.556	504.494	216.444	504.494	202.889
504.988	151.778	504.988	207.333	504.988	220.222	504.988	197.111
505.48	142.222	505.48	192.889	505.48	212.667	505.48	188.444
505.974	151.111	505.974	206.444	505.974	199.778	505.974	189.778
506.468	153.556	506.468	196.889	506.468	214.667	506.468	198.889
506.96	145.778	506.96	201.556	506.96	210.444	506.96	190.889
507.454	150.667	507.454	197.778	507.454	201.111	507.454	188.889
507.947	150	507.947	211.556	507.947	203.111	507.947	195.333
508.439	148.222	508.439	198.667	508.439	213.778	508.439	186.222
508.933	147.778	508.933	198.667	508.933	196.667	508.933	195.333
509.427	142.889	509.427	196.889	509.427	210	509.427	172.444
509.919	140.222	509.919	187.111	509.919	202.667	509.919	180.222
510.412	144	510.412	191.333	510.412	207.111	510.412	187.778
510.906	138.444	510.906	188	510.906	204.222	510.906	180.667
511.398	142	511.398	190.667	511.398	187.333	511.398	186.222
511.891	136.444	511.891	198	511.891	195.778	511.891	172.222
512.383	142.667	512.383	182.222	512.383	197.111	512.383	184.222
512.876	134.889	512.876	193.333	512.876	200.667	512.876	171.111
513.37	147.556	513.37	200.222	513.37	184.222	513.37	171.111
513.862	121.778	513.862	197.556	513.862	195.556	513.862	171.111
514.355	142	514.355	190.222	514.355	192.222	514.355	176.444
514.846	133.556	514.846	187.333	514.846	190	514.846	171.111
515.34	130.222	515.34	185.111	515.34	195.333	515.34	163.778
515.831	140.444	515.831	175.778	515.831	181.333	515.831	175.333
516.325	132.667	516.325	177.778	516.325	195.333	516.325	171.333
516.818	138.667	516.818	171.556	516.818	176.889	516.818	170.444
517.309	131.333	517.309	173.556	517.309	185.778	517.309	166.222
517.803	131.556	517.803	178.667	517.803	179.333	517.803	176.222
518.294	134.667	518.294	171.333	518.294	195.556	518.294	165.111
518.787	129.333	518.787	181.111	518.787	194	518.787	167.333
519.279	126.889	519.279	179.778	519.279	180.222	519.279	165.333
519.772	133.778	519.772	185.111	519.772	181.111	519.772	170.222
520.263	125.333	520.263	168	520.263	173.111	520.263	166.444
520.756	130.222	520.756	169.111	520.756	182.667	520.756	153.333
521.247	129.111	521.247	185.556	521.247	178.889	521.247	165.556
521.74	128.444	521.74	172.222	521.74	179.778	521.74	152
522.231	119.556	522.231	170.222	522.231	181.778	522.231	164.222
522.724	126.667	522.724	165.333	522.724	179.778	522.724	165.778
523.215	118.667	523.215	165.556	523.215	181.111	523.215	166.222
523.708	132.222	523.708	181.778	523.708	171.333	523.708	171.111
524.199	126.444	524.199	176.889	524.199	179.333	524.199	172
524.692	117.556	524.692	168.444	524.692	173.778	524.692	158.667
525.183	116.222	525.183	163.111	525.183	181.111	525.183	160.222
525.674	133.778	525.674	173.556	525.674	177.556	525.674	158.444
526.167	127.778	526.167	177.333	526.167	176.889	526.167	162.667
526.658	129.333	526.658	168.222	526.658	174.222	526.658	151.778
527.151	125.778	527.151	174	527.151	175.778	527.151	165.556
527.641	121.778	527.641	166.444	527.641	170.222	527.641	164
528.134	125.333	528.134	165.111	528.134	174.667	528.134	161.111
528.625	119.778	528.625	167.556	528.625	164.222	528.625	161.778
529.116	120.889	529.116	173.556	529.116	165.333	529.116	161.778
529.608	124.889	529.608	168.222	529.608	167.333	529.608	156.444
530.099	116.222	530.099	173.556	530.099	167.556	530.099	159.778
530.591	114	530.591	176	530.591	176	530.591	160.222
531.082	122.889	531.082	176.667	531.082	170.889	531.082	157.111
531.573	127.778	531.573	171.778	531.573	181.333	531.573	154.222
532.065	108.667	532.065	170.222	532.065	172	532.065	167.333
532.556	122	532.556	173.556	532.556	160	532.556	162.889
533.048	125.778	533.048	166.667	533.048	173.556	533.048	158.889
533.539	117.111	533.539	164	533.539	178.889	533.539	157.556
534.029	126.222	534.029	177.333	534.029	159.556	534.029	156
534.521	128.444	534.521	165.778	534.521	166	534.521	165.111
535.012	124	535.012	166	535.012	182.667	535.012	162.444
535.502	126.222	535.502	177.556	535.502	170.889	535.502	143.111
535.995	117.778	535.995	167.111	535.995	173.333	535.995	148.889
536.485	126.667	536.485	154.444	536.485	168.222	536.485	158.222
536.975	128	536.975	173.333	536.975	174.222	536.975	166.444
537.467	128.222	537.467	168.222	537.467	174.222	537.467	161.333
537.958	119.778	537.958	163.111	537.958	169.778	537.958	164.222
538.448	124	538.448	177.111	538.448	180	538.448	167.778
538.938	114.667	538.938	157.778	538.938	170.667	538.938	166.444
539.43	124.889	539.43	180.444	539.43	178	539.43	165.556
539.92	129.778	539.92	178	539.92	177.333	539.92	153.111
540.41	120	540.41	173.333	540.41	179.556	540.41	152.667
540.902	143.333	540.902	181.333	540.902	171.778	540.902	161.556
541.392	126.444	541.392	175.556	541.392	174.444	541.392	168.222
541.882	127.556	541.882	178.444	541.882	180.667	541.882	168.889
542.372	134	542.372	168.222	542.372	185.556	542.372	171.111
542.864	121.333	542.864	178.222	542.864	169.778	542.864	166.667
543.354	131.778	543.354	176.667	543.354	174	543.354	163.778
543.844	136.222	543.844	186.444	543.844	176.222	543.844	164
544.334	124.444	544.334	168.222	544.334	178.444	544.334	162.222
544.826	130.222	544.826	175.333	544.826	184.889	544.826	171.778
545.316	138.889	545.316	181.111	545.316	178	545.316	166
545.805	126.889	545.805	181.333	545.805	183.111	545.805	165.556
546.295	122.889	546.295	198.444	546.295	177.333	546.295	168.667
546.785	123.333	546.785	178.222	546.785	172.222	546.785	164.444
547.277	136	547.277	179.778	547.277	178.444	547.277	166
547.766	136.222	547.766	185.333	547.766	192	547.766	170.222
548.256	142.444	548.256	187.778	548.256	185.778	548.256	163.333
548.746	132.222	548.746	184.444	548.746	189.333	548.746	172.222
549.235	124	549.235	176.444	549.235	177.111	549.235	169.111
549.727	143.333	549.727	186.667	549.727	192.889	549.727	167.556
550.216	141.778	550.216	180.889	550.216	181.111	550.216	170.222
550.706	135.111	550.706	192.222	550.706	189.333	550.706	171.111
551.195	133.333	551.195	194.222	551.195	175.111	551.195	180
551.685	139.778	551.685	174.889	551.685	198.889	551.685	182.222
552.174	136.667	552.174	196.444	552.174	195.333	552.174	172.444
552.664	138.889	552.664	186.444	552.664	191.778	552.664	184
553.155	142.444	553.155	196.222	553.155	193.556	553.155	180.444
553.645	136.667	553.645	199.333	553.645	196	553.645	176.222
554.134	141.111	554.134	187.111	554.134	187.556	554.134	166.889
554.623	144.222	554.623	202.222	554.623	193.111	554.623	180
555.112	142.889	555.112	204.222	555.112	204	555.112	185.111
555.602	138.222	555.602	207.333	555.602	207.111	555.602	183.333
556.091	147.333	556.091	203.111	556.091	196.222	556.091	182.667
556.58	138.889	556.58	204.222	556.58	198.667	556.58	182.444
557.069	144.444	557.069	206.222	557.069	191.333	557.069	193.556
557.56	144.889	557.56	193.778	557.56	206.667	557.56	193.556
558.05	151.778	558.05	211.111	558.05	211.556	558.05	190.667
558.539	156.222	558.539	203.556	558.539	195.556	558.539	199.111
559.028	152.667	559.028	203.333	559.028	222.667	559.028	196.667
559.517	150.222	559.517	207.333	559.517	218.444	559.517	190.889
560.006	143.333	560.006	212.889	560.006	204.667	560.006	191.111
560.495	154.222	560.495	214.444	560.495	205.333	560.495	184
560.984	156.444	560.984	214.667	560.984	227.111	560.984	189.333
561.473	164.444	561.473	214.667	561.473	197.333	561.473	199.778
561.962	158.444	561.962	213.556	561.962	209.778	561.962	196.889
562.451	161.778	562.451	221.556	562.451	232.444	562.451	188.444
562.939	164.889	562.939	222	562.939	218	562.939	210.667
563.428	165.556	563.428	226.889	563.428	229.778	563.428	195.111
563.917	164.889	563.917	220.222	563.917	226.444	563.917	198.444
564.406	166.667	564.406	220.222	564.406	222.444	564.406	205.556
564.895	172.444	564.895	219.778	564.895	221.333	564.895	221.111
565.383	154.889	565.383	222.667	565.383	222.667	565.383	199.778
565.872	169.556	565.872	233.333	565.872	229.111	565.872	211.333
566.361	160.698	566.361	233.856	566.361	219.843	566.361	206.509
566.849	179.174	566.849	230.156	566.849	226.354	566.849	201.908
567.338	163.428	567.338	225.124	567.338	227.308	567.338	207.973
567.827	180.349	567.827	223.868	567.827	235.152	567.827	214.704
568.315	168.602	568.315	231.058	568.315	229.44	568.315	200.325
568.804	178.412	568.804	227.358	568.804	225.505	568.804	204.39
569.292	163.999	569.292	225.214	569.292	227.349	569.292	219.121
569.781	175.141	569.781	234.181	569.781	232.303	569.781	219.408
570.269	162.506	570.269	234.704	570.269	232.591	570.269	220.585
570.756	183.427	570.756	246.338	570.756	241.101	570.756	224.649
571.244	185.014	571.244	245.749	571.244	235.167	571.244	236.714
571.733	178.823	571.733	245.383	571.733	236.122	571.733	229.668
572.221	183.077	572.221	239.906	572.221	233.521	572.221	221.067
572.709	180.442	572.709	237.984	572.709	250.697	572.709	234.909
573.198	170.029	573.198	247.173	573.198	246.541	573.198	228.974
573.686	180.95	573.686	251.918	573.686	242.384	573.686	227.928
574.174	175.203	574.174	257.996	574.174	241.339	574.174	226.66
574.662	179.679	574.662	253.852	574.662	251.405	574.662	238.725
575.151	196.6	575.151	251.042	575.151	249.026	575.151	241.456
575.637	195.965	575.637	255.12	575.637	244.647	575.637	234.41
576.125	188.885	576.125	253.865	576.125	254.935	576.125	241.364
576.613	203.806	576.613	264.832	576.613	262.334	576.613	234.762
577.101	190.282	577.101	264.466	577.101	254.178	577.101	239.938
577.589	191.647	577.589	269.655	577.589	255.799	577.589	241.337
578.077	193.234	578.077	248.178	578.077	258.309	578.077	240.29
578.565	197.932	578.565	263.367	578.565	260.153	578.565	243.911
579.051	191.297	579.051	269.223	579.051	266.218	579.051	240.198
579.539	200.217	579.539	263.968	579.539	264.728	579.539	247.152
580.027	197.36	580.027	268.935	580.027	263.683	580.027	243.217
580.515	196.058	580.515	276.346	580.515	260.415	580.515	244.171
581.003	194.979	581.003	272.202	581.003	270.481	581.003	260.458
581.489	202.344	581.489	276.058	581.489	263.88	581.489	243.856
581.977	204.82	581.977	285.47	581.977	269.723	581.977	248.81
582.465	197.296	582.465	277.104	582.465	286.011	582.465	255.319
582.952	211.55	582.952	274.293	582.952	270.077	582.952	258.273
583.44	208.692	583.44	275.26	583.44	273.476	583.44	261.894
583.926	197.391	583.926	290.894	583.926	276.431	583.926	261.514
584.414	205.644	584.414	285.639	584.414	283.163	584.414	262.69
584.901	209.898	584.901	295.273	584.901	271.673	584.901	254.977
585.389	221.93	585.389	289.351	585.389	293.294	585.389	256.82
585.875	204.628	585.875	283.429	585.875	293.138	585.875	267.996
586.362	220.437	586.362	302.618	586.362	295.204	586.362	254.728
586.85	200.469	586.85	298.474	586.85	287.047	586.85	271.015
587.337	223.389	587.337	298.775	587.337	292.891	587.337	281.302
587.823	212.976	587.823	299.297	587.823	292.956	587.823	285.367
588.31	217.23	588.31	302.265	588.31	286.133	588.31	273.654
588.798	207.04	588.798	302.121	588.798	293.31	588.798	277.275
589.283	223.738	589.283	306.643	589.283	289.376	589.283	280.229
589.771	214.881	589.771	311.166	589.771	293.219	589.771	271.405
590.258	230.912	590.258	305.689	590.258	313.507	590.258	278.136
590.743	214.277	590.743	315.1	590.743	298.017	590.743	277.979
591.231	224.753	591.231	314.734	591.231	300.527	591.231	295.377
591.718	221.674	591.718	314.59	591.718	304.815	591.718	298.109
592.203	227.927	592.203	328.89	592.203	314.659	592.203	272.618
592.691	226.403	592.691	313.413	592.691	316.947	592.691	280.239
593.178	225.102	593.178	329.269	593.178	309.234	593.178	299.193
593.663	218.689	593.663	328.458	593.663	322.411	593.663	287.48
594.15	228.054	594.15	338.092	594.15	304.477	594.15	292.434
594.637	236.307	594.637	329.504	594.637	316.765	594.637	294.721
595.123	236.561	595.123	325.137	595.123	327.053	595.123	291.675
595.61	233.037	595.61	324.993	595.61	321.341	595.61	286.628
596.097	235.958	596.097	323.96	596.097	320.073	596.097	296.027
596.582	236.878	596.582	333.15	596.582	313.694	596.582	300.314
597.069	228.021	597.069	343.895	597.069	337.538	597.069	303.268
597.554	236.719	597.554	334.417	597.554	328.048	597.554	308.888
598.041	233.64	598.041	338.718	598.041	333.891	598.041	300.064
598.528	242.338	598.528	336.129	598.528	331.513	598.528	291.685
599.013	224.147	599.013	335.985	599.013	327.578	599.013	311.75
599.5	248.623	599.5	330.508	599.5	334.755	599.5	296.259
599.984	240.21	599.984	350.586	599.984	349.043	599.984	297.435
600.471	242.464	600.471	345.998	600.471	337.775	600.471	312.833
600.958	251.385	600.958	341.409	600.958	328.952	600.958	310.232
601.443	228.972	601.443	341.487	601.443	333.462	601.443	313.408
601.93	259.892	601.93	344.01	601.93	335.528	601.93	315.028
602.414	248.368	602.414	343.199	602.414	333.149	602.414	306.427
602.901	243.733	602.901	347.722	602.901	344.326	602.901	324.714
603.386	223.542	603.386	348.023	603.386	347.503	603.386	315.001
603.872	248.241	603.872	351.656	603.872	335.569	603.872	309.51
604.357	243.383	604.357	338.623	604.357	352.523	604.357	323.131
604.844	242.082	604.844	357.813	604.844	335.478	604.844	320.529
605.328	241.447	605.328	347.002	605.328	338.877	605.328	302.15
605.815	239.7	605.815	361.525	605.815	341.609	605.815	316.215
606.299	244.176	606.299	351.825	606.299	333.23	606.299	308.724
606.786	251.097	606.786	344.57	606.786	348.185	606.786	330.344
607.27	235.795	607.27	356.648	607.27	346.473	607.27	308.187
607.757	248.271	607.757	362.504	607.757	340.761	607.757	308.474
608.241	240.525	608.241	352.138	608.241	337.493	608.241	329.206
608.728	259.001	608.728	351.772	608.728	349.337	608.728	313.938
609.212	240.81	609.212	362.072	609.212	337.847	609.212	307.558
609.698	254.175	609.698	356.595	609.698	351.69	609.698	298.734
610.183	237.54	610.183	344.673	610.183	337.534	610.183	324.355
610.669	233.794	610.669	350.751	610.669	338.488	610.669	306.864
611.153	230.048	611.153	347.274	611.153	340.998	611.153	316.707
611.64	248.301	611.64	342.019	611.64	336.62	611.64	316.549
612.124	239.889	612.124	345.653	612.124	335.352	612.124	312.392
612.608	237.476	612.608	351.509	612.608	331.862	612.608	301.568
613.094	246.841	613.094	342.698	613.094	337.261	613.094	300.3
613.578	226.206	613.578	335.887	613.578	324.438	613.578	309.698
614.064	229.126	614.064	328.188	614.064	338.059	614.064	307.319
614.549	235.38	614.549	344.71	614.549	325.236	614.549	298.717
615.035	228.3	615.035	343.011	615.035	331.746	615.035	312.56
615.519	231.221	615.519	327.311	615.519	331.59	615.519	295.069
616.003	239.475	616.003	328.723	616.003	329.211	616.003	293.578
616.489	225.062	616.489	330.134	616.489	324.832	616.489	287.199
616.973	229.982	616.973	321.768	616.973	322.231	616.973	291.708
617.457	226.236	617.457	317.18	617.457	325.63	617.457	293.773
617.942	221.601	617.942	317.036	617.942	311.696	617.942	280.06
618.426	224.966	618.426	317.781	618.426	307.317	618.426	288.792
618.912	224.997	618.912	318.97	618.912	299.383	618.912	284.857
619.396	230.362	619.396	312.604	619.396	305.004	619.396	274.7
619.88	210.394	619.88	303.349	619.88	302.848	619.88	274.987
620.366	209.092	620.366	302.093	620.366	304.024	620.366	282.163
620.849	210.679	620.849	295.283	620.849	296.757	620.849	272.672
621.333	214.933	621.333	292.694	621.333	289.711	621.333	282.293
621.819	209.631	621.819	291.661	621.819	283.11	621.819	253.913
622.302	208.552	622.302	298.628	622.302	282.732	622.302	260.867
622.786	213.028	622.786	286.707	622.786	289.02	622.786	255.154
623.27	202.837	623.27	269.896	623.27	269.752	623.27	253.219
623.755	205.313	623.755	285.53	623.755	275.595	623.755	242.395
624.239	194.456	624.239	279.608	624.239	264.772	624.239	256.683
624.722	204.265	624.722	277.02	624.722	271.06	624.722	251.636
625.208	185.852	625.208	271.987	625.208	262.681	625.208	244.146
625.691	202.995	625.691	257.398	625.691	254.303	625.691	235.544
626.175	188.138	626.175	254.143	626.175	255.702	626.175	237.831
626.658	189.058	626.658	257.555	626.658	245.323	626.658	235.452
627.144	166.867	627.144	254.522	627.144	244.5	627.144	216.85
627.627	170.01	627.627	245.933	627.627	245.454	627.627	224.471
628.111	190.042	628.111	241.789	628.111	251.742	628.111	232.313
628.594	183.184	628.594	237.201	628.594	249.586	628.594	222.6
629.079	174.772	629.079	241.723	629.079	242.096	629.079	213.554
629.563	161.025	629.563	224.468	629.563	219.273	629.563	209.841
630.046	177.946	630.046	246.769	630.046	219.338	630.046	219.24
630.529	162.644	630.529	221.736	630.529	210.737	630.529	206.194
631.012	166.231	631.012	224.481	631.012	227.247	631.012	207.37
631.497	167.374	631.497	216.115	631.497	225.98	631.497	200.99
631.981	155.628	631.981	225.971	631.981	223.601	631.981	195.722
632.464	162.548	632.464	210.715	632.464	205.445	632.464	196.009
632.947	162.357	632.947	210.127	632.947	210.621	632.947	176.518
633.43	154.611	633.43	207.539	633.43	204.909	633.43	189.25
633.915	147.976	633.915	199.172	633.915	205.642	633.915	193.315
634.398	153.119	634.398	196.139	634.398	195.041	634.398	182.935
634.881	144.706	634.881	188.44	634.881	191.329	634.881	181
635.364	140.96	635.364	193.407	635.364	216.283	635.364	177.954
635.847	148.991	635.847	182.152	635.847	188.349	635.847	170.464
636.33	141.912	636.33	179.786	636.33	187.081	636.33	167.862
636.813	131.943	636.813	173.642	636.813	180.036	636.813	164.593
637.298	130.419	637.298	181.72	637.298	182.101	637.298	172.436
637.78	126.895	637.78	161.798	637.78	178.612	637.78	170.946
638.263	130.927	638.263	171.654	638.263	170.455	638.263	149.455
638.746	136.07	638.746	163.51	638.746	168.299	638.746	156.853
639.229	129.435	639.229	160.255	639.229	164.364	639.229	154.029
639.712	127.688	639.712	160.555	639.712	158.652	639.712	155.428
640.194	113.72	640.194	148.189	640.194	159.385	640.194	151.27
640.677	119.307	640.677	146.267	640.677	149.45	640.677	144.224
641.16	117.339	641.16	151.012	641.16	153.071	641.16	152.289
641.644	113.593	641.644	139.979	641.644	158.915	641.644	142.132
642.127	124.735	642.127	147.391	642.127	147.647	642.127	145.308
642.61	114.545	642.61	136.58	642.61	141.491	642.61	136.928
643.092	115.243	643.092	143.547	643.092	142.223	643.092	124.104
643.575	114.385	643.575	127.626	643.575	142.289	643.575	125.947
644.057	111.306	644.057	133.037	644.057	136.577	644.057	125.123
644.54	99.782	644.54	131.782	644.54	140.642	644.54	132.077
645.022	118.258	645.022	123.416	645.022	143.597	645.022	131.475
645.505	94.0673	645.505	127.272	645.505	131.885	645.505	123.985
645.987	94.7656	645.987	112.017	645.987	125.062	645.987	125.161
646.469	107.686	646.469	111.65	646.469	122.016	646.469	126.115
646.952	95.2732	646.952	104.84	646.952	124.526	646.952	111.068
647.434	91.9714	647.434	112.918	647.434	121.259	647.434	112.244
647.916	98.6697	647.916	106.329	647.916	124.88	647.916	108.087
648.399	97.8124	648.399	105.074	648.399	117.612	648.399	105.708
648.881	96.5106	648.881	101.819	648.881	113.678	648.881	107.995
649.363	97.8755	649.363	95.0085	649.363	118.41	649.363	104.282
649.845	94.796	649.845	94.1978	649.845	113.365	649.845	97.6803
650.328	100.383	650.328	106.276	650.328	111.209	650.328	93.3008
650.81	82.1924	650.81	89.9098	650.81	112.608	650.81	86.0324
651.292	94.6685	651.292	94.4325	651.292	103.784	651.292	96.5418
651.774	84.4778	651.774	91.1774	651.774	103.628	651.774	105.496
652.256	90.7316	652.256	77.0334	652.256	103.916	652.256	96.8939
652.738	86.7632	652.738	90.2227	652.738	100.87	652.738	90.9589
653.22	73.9059	653.22	85.412	653.22	103.38	653.22	96.8016
653.702	78.6041	653.702	76.3791	653.702	95.4462	653.702	88.4221
654.184	75.0802	654.184	82.4573	654.184	98.623	654.184	83.3759
654.664	68.4451	654.664	72.7578	654.664	90.6887	654.664	86.7742
655.146	79.81	655.146	69.0582	655.146	97.1988	655.146	84.617
655.628	70.9527	655.628	77.1364	655.628	81.0423	655.628	84.6819
656.11	78.762	656.11	71.2146	656.11	83.7746	656.11	77.4135
656.592	69.238	656.592	69.9595	656.592	94.0626	656.592	67.9229
657.073	69.0474	657.073	73.3711	657.073	83.6838	657.073	78.8767
657.555	63.9679	657.555	54.5604	657.555	82.1939	657.555	67.8306
658.037	70.4439	658.037	55.7497	658.037	72.0374	658.037	71.8955
658.519	63.3643	658.519	65.6057	658.519	80.7698	658.519	62.8494
658.998	61.4706	658.998	73.509	658.998	66.9789	658.998	64.1215
659.48	65.4227	659.48	61.5885	659.48	74.1001	659.48	72.4362
659.962	57.124	659.962	62.0016	659.962	59.9711	659.962	58.7148
660.443	64.9706	660.443	49.9391	660.443	66.5723	660.443	65.0541
660.925	58.2239	660.925	47.6869	660.925	69.9121	660.925	65.5561
661.407	52.593	661.407	48.7314	661.407	67.435	661.407	51.278
661.888	53.9305	661.888	42.3993	661.888	73.0337	661.888	62.8696
662.368	53.108	662.368	46.56	662.368	64.7404	662.368	68.8991
662.849	47.5172	662.849	45.7383	662.849	65.3058	662.849	52.9247
663.331	43.2407	663.331	43.9433	663.331	59.2071	663.331	55.0179
663.812	41.8173	663.812	36.1022	663.812	51.7326	663.812	49.7395
664.294	54.1165	664.294	41.2776	664.294	67.5922	664.294	59.6619
664.773	48.0769	664.773	40.5195	664.773	64.5929	664.773	56.7543
665.254	55.885	665.254	41.8412	665.254	57.4267	665.254	54.6119
665.736	42.0709	665.736	36.1539	665.736	54.706	665.736	54.1465
666.217	43.1074	666.217	37.0316	666.217	63.0482	666.217	53.6462
666.698	44.5995	666.698	31.5619	666.698	50.0101	666.698	39.1675
667.178	39.8578	667.178	30.8915	667.178	49.7231	667.178	41.0431
667.659	43.106	667.659	25.1005	667.659	51.6923	667.659	51.165
668.14	35.2985	668.14	35.6759	668.14	46.988	668.14	53.4203
668.621	37.0747	668.621	32.795	668.621	45.9372	668.621	51.5751
669.101	34.5148	669.101	26.2227	669.101	53.4794	669.101	37.6841
669.582	40.4556	669.582	26.724	669.582	41.2363	669.582	43.5775
670.063	34.9253	670.063	23.2185	670.063	47.6764	670.063	38.0479
670.544	33.2103	670.544	27.0897	670.544	42.7229	670.544	43.8109
671.023	31.4631	671.023	30.5401	671.023	44.2224	671.023	34.7589
671.504	27.1139	671.504	22.4809	671.504	42.9009	671.504	29.2462
671.985	29.3407	671.985	29.0251	671.985	39.7414	671.985	42.6935
672.464	29.5823	672.464	23.3554	672.464	35.7873	672.464	31.3566
672.945	26.2232	672.945	27.053	672.945	38.9995	672.945	29.2008
673.426	26.3972	673.426	23.567	673.426	34.5505	673.426	33.2806
673.905	27.7669	673.905	19.3706	673.905	33.579	673.905	29.9427
674.386	25.1472	674.386	13.9358	674.386	37.409	674.386	28.6309
674.867	24.6682	674.867	14.6476	674.867	33.8083	674.867	26.057
675.348	25.319	675.348	14.973	675.348	38.4459	675.348	29.7924
675.826	23.5131	675.826	12.7976	675.826	30.0227	675.826	29.6713
676.307	23.9312	676.307	16.6816	676.307	36.0429	676.307	27.619
676.786	16.4355	676.786	12.2022	676.786	22.16	676.786	27.2238
677.267	18.2205	677.267	5.49142	677.267	27.5752	677.267	27.6997
677.748	16.5068	677.748	7.42877	677.748	27.1084	677.748	23.4134
678.226	17.6394	678.226	9.08133	678.226	27.1187	678.226	19.826
678.707	14.6701	678.707	6.54933	678.707	27.6529	678.707	19.6325
679.188	15.425	679.188	0.66753	679.188	25.432	679.188	21.682
679.666	13.3292	679.666	4.29705	679.666	20.4563	679.666	21.9171
680.147	11.922	680.147	3.03204	680.147	22.8228	680.147	17.8015
680.625	10.775	680.625	2.18713	680.625	26.636	680.625	16.8606
681.106	4.32994	681.106	-3.12624	681.106	18.2726	681.106	14.6325
681.586	13.542	681.586	-0.32578	681.586	14.4735	681.586	18.9755
682.065	4.76983	682.065	7.88675	682.065	14.7632	682.065	16.2037
682.545	3.68435	682.545	2.40601	682.545	12.8575	682.545	9.03583
683.024	4.54075	683.024	-8.16422	683.024	12.6187	683.024	15.9645
683.504	8.99329	683.504	-0.30747	683.504	7.39697	683.504	16.1807
683.985	13.3734	683.985	-3.12813	683.985	8.3922	683.985	8.58987
684.463	11.1989	684.463	-1.82357	684.463	10.1288	684.463	11.6997
684.943	6.44669	684.943	-6.44379	684.943	11.698	684.943	6.5461
685.422	0.30112	685.422	-3.03262	685.422	7.30675	685.422	5.4675
685.902	2.95416	685.902	-7.76744	685.902	4.89846	685.902	2.75897
686.38	1.75624	686.38	-8.39596	686.38	15.844	686.38	7.4016
686.86	3.39359	686.86	-1.51269	686.86	9.1797	686.86	8.29374
687.339	2.36081	687.339	-12.4165	687.339	8.51068	687.339	8.33191
687.819	-3.4595	687.819	-13.0261	687.819	3.92809	687.819	10.9221
688.297	-2.94228	688.297	-9.60334	688.297	6.16826	688.297	7.4225
688.777	1.52075	688.777	-18.3999	688.777	4.70314	688.777	9.07161
689.255	-6.54953	689.255	-16.8144	689.255	7.80217	689.255	-1.5608
689.735	-5.05235	689.735	-15.4323	689.735	3.6321	689.735	4.60086
690.213	-10.4773	690.213	-19.3253	690.213	-6.71246	690.213	-0.79465
690.693	-11.5617	690.693	-16.519	690.693	1.92425	690.693	-3.17673
691.172	-6.61838	691.172	-14.4881	691.172	1.32359	691.172	-2.24819
691.651	-9.231	691.651	-18.0441	691.651	-2.07473	691.651	-3.43623
692.129	-5.62346	692.129	-18.2082	692.129	-4.38328	692.129	-4.36883
692.609	-12.7321	692.609	-22.2285	692.609	0.33019	692.609	-12.7032
693.087	-7.35291	693.087	-20.1906	693.087	-1.04139	693.087	-7.91662
693.567	-10.6609	693.567	-23.3253	693.567	-4.51815	693.567	-4.33101
[truncated: 222 more rows]

## Sheet: Fig.2e
200.441	377.333	200.441	405.111	200.441	596	200.441	822.667
[truncated: 1,213 more rows]

[truncated: 14 more sheets: Fig.2f, Fig.2g, Fig.3a, Fig.3b, Fig.3c, Fig.3d, Fig.3e, Fig.3f, Fig.3g, Fig.4a, Fig.4b, Fig.5a, Fig.5b, Fig.5c]
